# Supplementary material for: The oncogenic kinase NEK2 regulates an RBFOX2-dependent pro-mesenchymal splicing program in triple-negative breast cancer cells
Source: J Exp Clin Cancer Res. 2021 Dec 20;40:397. doi: 10.1186/s13046-021-02210-3 (PMC8686545; doi:10.1186/s13046-021-02210-3)
Supplement: Supplementary file 3 — Additional file 3: Supplemental Tables 3–5. Tables listing results of RNA-seq data analysis. [file 13046_2021_2210_MOESM3_ESM.xlsx]

## Sheet: REGULATED GENES
Supplemental Table 3
List of the 2,059 Regulated Genes in the comparison MDA-MB-231 siCTRL vs siNEK2(Fold-change ≥ 1,5; P-Value ≤ 0,05)
Gene Symbol	Regulation	Fold-Change	P-Value	Adjusted P-Value	Gene Coordinates (hg19)
BCL2A1	down	13.99	7.84e-81	3.93e-78	chr15(-):80253233-80263643
ESM1	down	11.57	9.16e-111	1.15e-107	chr5(-):54273716-54281421
IL1B	down	10.61	1.12e-173	3.21e-170	chr2(-):113587332-113594357
IL24	down	9.52	6.77e-46	9.53e-44	chr1(+):207070788-207077484
NEK2	down	9.28	6.2e-194	2.48e-190	chr1(-):211831601-211848972
SERPINB2	down	8.5	6.54e-72	2.43e-69	chr18(+):61554933-61571120
SIRPB1	down	8.37	2.02e-85	1.22e-82	chr20(-):1543568-1600689
IL1A	down	8.14	3.86e-80	1.89e-77	chr2(-):113531493-113542975
KRTAP2-3 // KRTAP2-4	down	7.24	9.45e-24	3.62e-22	chr17(-):39210750-39222131
NLRP3	down	7.19	1.21e-90	8.94e-88	chr1(+):247579458-247612404
NEDD9	up	6.47	1.04e-45	1.44e-43	chr6(-):11183532-11382581
SYP	up	6.33	2.94e-36	2.45e-34	chrX(-):49044265-49056661
SCG2	up	6.04	0	0	chr2(-):224461660-224467217
CXCL1	down	5.96	1.81e-50	3.16e-48	chr4(+):74735109-74737018
STC1	down	5.92	2.27e-27	1.1e-25	chr8(-):23699434-23712320
SNF8	down	5.67	4.67e-228	3.12e-224	chr17(-):47007461-47022204
TRPV2	down	5.48	2.41e-113	3.44e-110	chr17(+):16318856-16340315
CCNE1	down	5.38	2e-46	2.9e-44	chr19(+):30302901-30315224
RFTN1	down	5.32	1.59e-83	8.84e-81	chr3(-):16357353-16555222
CSF2	down	5.27	4.72e-22	1.56e-20	chr5(+):131409485-131411863
ID4	up	5.14	1.86e-65	5.4e-63	chr6(+):19837184-19842431
MMP1	down	5.04	1.6e-29	8.89e-28	chr11(-):102660641-102671122
FGFBP1	up	5.03	5.54e-33	3.98e-31	chr4(-):15937195-15940363
CXCL8	down	5.02	8.38e-58	1.83e-55	chr4(+):74606223-74609431
SLC47A1	down	4.7	1.17e-38	1.16e-36	chr17(+):19436845-19482346
FAM105A	down	4.53	2.22e-61	5.36e-59	chr5(+):14581891-14616285
MIR146A // MIR3142HG	down	4.52	4.68e-34	3.6e-32	chr5(+):159895245-159914431
CDS1	up	4.45	2.47e-29	1.37e-27	chr4(+):85504057-85572493
AIDA	down	4.41	2e-251	2e-247	chr1(-):222833829-222886526
FCRLB	down	4.38	2.31e-19	6.26e-18	chr1(+):161691334-161697932
ECSCR	down	4.32	2.34e-22	8.05e-21	chr5(-):138784245-138842328
F3	down	4.3	2.98e-93	2.39e-90	chr1(-):94994732-95045205
PLAUR	down	4.27	5.59e-106	5.89e-103	chr19(-):44150248-44174699
XDH	down	4.27	9.19e-62	2.27e-59	chr2(-):31557188-31637611
UGP2	down	4.23	5.69e-133	1.04e-129	chr2(+):64068098-64118695
TMEM2	down	4.22	5.16e-100	4.92e-97	chr9(-):74298283-74383800
ZNF28	down	4.16	5.88e-60	1.34e-57	chr19(-):53300659-53324922
LEO1	down	4.15	6.91e-112	9.23e-109	chr15(-):52230222-52274605
IL13RA2	down	4.14	3.46e-30	2.02e-28	chrX(-):114238536-114252217
G3BP2	down	4.08	3.64e-144	8.1e-141	chr4(-):76567953-76598667
TNFAIP3	down	4.03	3.05e-36	2.54e-34	chr6(+):138188325-138204450
SMPD3	up	4.02	2.95e-14	4.79e-13	chr16(-):68392230-68482591
IFI44L	down	4	1.23e-32	8.62e-31	chr1(+):79086067-79111828
TACSTD2	up	3.95	1.51e-84	8.87e-82	chr1(-):59041097-59043823
MYLK	down	3.93	4.09e-68	1.28e-65	chr3(-):123331145-123603151
TMEM200A	down	3.92	8.83e-55	1.77e-52	chr6(+):130686879-130764507
MPP4	down	3.86	1.88e-73	7.67e-71	chr2(-):202509598-202563417
FAM83A	down	3.8	4.71e-16	9.25e-15	chr8(+):124191287-124222319
RBPJ	down	3.79	1.29e-74	5.51e-72	chr4(+):26321332-26436750
ERFE	down	3.76	7.18e-77	3.2e-74	chr2(+):239067649-239077529
AFAP1L1	down	3.76	8.7e-43	1.05e-40	chr5(+):148651401-148723196
PTPN21	down	3.75	7.16e-70	2.39e-67	chr14(-):88932122-89021125
IL11	down	3.73	1.94e-38	1.89e-36	chr19(-):55875748-55881831
MAP2K6	up	3.73	1.38e-18	3.49e-17	chr17(+):67410826-67539472
--	down	3.73	5.44e-18	1.31e-16	chr16(+):89387541-89391518
--	up	3.68	1.71e-72	6.6e-70	chr2(-):56400669-56412905
IL6	down	3.68	3.17e-28	1.65e-26	chr7(+):22766761-22771621
FOXC2	down	3.66	1.05e-21	3.39e-20	chr16(+):86600817-86602539
CCNA1	up	3.66	5.95e-16	1.15e-14	chr13(+):37005657-37017019
DUSP3	down	3.65	5.09e-212	2.55e-208	chr17(-):41843490-41856368
PHTF2	down	3.64	9.84e-110	1.1e-106	chr7(+):77428109-77586813
NT5E	down	3.63	2.14e-44	2.71e-42	chr6(+):86159302-86205509
CD59	down	3.58	1.05e-98	9.58e-96	chr11(-):33724558-33758025
WIPF1	down	3.58	1.76e-26	8.11e-25	chr2(-):175424303-175547627
MXI1	down	3.56	5.82e-70	1.98e-67	chr10(+):111967356-112047123
CDKN2B	up	3.56	6.66e-63	1.75e-60	chr9(-):22002909-22009312
THBS2	down	3.56	2.03e-47	3.13e-45	chr6(-):169615876-169654209
CNRIP1	down	3.55	2.59e-118	3.98e-115	chr2(-):68511304-68547183
F2RL2	down	3.55	1.52e-47	2.39e-45	chr5(-):75911308-75919259
--	down	3.55	1.62e-44	2.08e-42	chr6(-):158476762-158478597
IL27RA	down	3.54	4.6e-80	2.14e-77	chr19(+):14142547-14163716
TSPAN2	up	3.54	1.89e-38	1.85e-36	chr1(-):115590635-115632121
TGFBR1	down	3.53	4.34e-65	1.24e-62	chr9(+):101867371-101916474
MTUS1	up	3.51	2.52e-42	2.97e-40	chr8(-):17501304-17658427
CALB2	up	3.51	1.22e-38	1.2e-36	chr16(+):71392616-71424339
CLDN1	down	3.5	3.76e-54	7.32e-52	chr3(-):190023490-190040235
SLC35E4	down	3.48	7.59e-60	1.69e-57	chr22(+):31031795-31065002
BEND4	down	3.48	6.07e-21	1.83e-19	chr4(-):42112870-42154895
RRBP1	down	3.46	2.35e-148	5.89e-145	chr20(-):17594323-17662928
DHX33	down	3.45	8.47e-67	2.53e-64	chr17(-):5344233-5372380
ANP32B	down	3.44	1.02e-178	3.4e-175	chr9(+):100745489-100778225
CSNK1G3	down	3.44	4.57e-80	2.14e-77	chr5(+):122847793-122952736
C11orf87	up	3.44	1.25e-41	1.42e-39	chr11(+):109292846-109299893
BHLHE41	down	3.44	5.68e-41	6.16e-39	chr12(-):26272961-26278003
KLF11	down	3.44	7.6e-41	8.15e-39	chr2(+):10183682-10194963
--	down	3.44	5.72e-19	1.5e-17	chr13(-):99464926-99464957
C3	down	3.43	5.92e-30	3.39e-28	chr19(-):6677847-6720693
--	down	3.42	3.41e-67	1.03e-64	chr11(-):19732481-19736218
PPP2R2B	up	3.42	9.49e-25	3.94e-23	chr5(-):145967941-146461083
SHANK1	down	3.39	1.11e-29	6.29e-28	chr19(-):51162514-51220195
ARHGDIB	down	3.38	4.01e-41	4.39e-39	chr12(-):15094950-15114704
--	up	3.38	4.92e-14	7.85e-13	chr3(+):152020304-152020588
S100A4	up	3.36	8.59e-24	3.3e-22	chr1(-):153516095-153518282
ARHGAP22	down	3.35	4.66e-37	4.12e-35	chr10(-):49654068-49864310
TMEM198	up	3.33	2.04e-32	1.39e-30	chr2(+):220408385-220415315
CYP4V2	down	3.32	2.27e-34	1.78e-32	chr4(+):187112674-187134617
SPRED3	down	3.31	1.07e-34	8.46e-33	chr19(+):38880840-38890524
PMVK	down	3.31	1.3e-18	3.3e-17	chr1(-):154897208-154915126
MIR7844 // TMCC3	down	3.28	2.13e-23	7.85e-22	chr12(-):94960896-95044338
AKAP2 // PALM2 // PALM2-AKAP2	down	3.27	1.84e-45	2.49e-43	chr9(+):112403066-112934789
HSPA2	up	3.24	8.4e-34	6.38e-32	chr14(+):65002623-65009952
GLS	up	3.23	3.61e-30	2.1e-28	chr2(+):191745547-191830272
SMTN	down	3.21	7.33e-55	1.48e-52	chr22(+):31477282-31500609
FENDRR	down	3.19	1.05e-23	4e-22	chr16(-):86508131-86542466
MYD88	down	3.18	6.33e-82	3.34e-79	chr3(+):38179969-38184510
C11orf74	down	3.16	1.96e-51	3.48e-49	chr11(+):36616043-36696390
ALKBH8	down	3.16	5.87e-45	7.73e-43	chr11(-):107373454-107436461
VEPH1	down	3.16	5.11e-36	4.23e-34	chr3(-):156977531-157221418
ZNF845	down	3.15	2.42e-90	1.73e-87	chr19(+):53836972-53859372
KLHL8	down	3.15	4.27e-39	4.33e-37	chr4(-):88081258-88141760
SERPINE1	down	3.14	3.36e-60	7.73e-58	chr7(+):100770370-100782546
STEAP1	down	3.13	6.46e-41	6.96e-39	chr7(+):89783689-89794140
GPD1L	down	3.13	1.37e-32	9.45e-31	chr3(+):32148003-32210207
MIR4747 // UHRF1	down	3.12	9.77e-90	6.75e-87	chr19(+):4903092-4962164
CDKN1A	down	3.1	5.13e-139	1.03e-135	chr6(+):36644237-36655114
COL3A1 // MIR3606	up	3.1	1.36e-13	2.07e-12	chr2(+):189839099-189877472
RASSF2	down	3.09	6.09e-17	1.32e-15	chr20(-):4760670-4804291
FOXL1	down	3.08	1.24e-56	2.59e-54	chr16(+):86612115-86615303
PHLDA2	down	3.08	4.28e-27	2.05e-25	chr11(-):2949503-2950650
DAAM1	up	3.04	1.75e-69	5.65e-67	chr14(+):59655362-59838123
ZDHHC20	down	3.04	9.56e-46	1.33e-43	chr13(-):21928048-22033516
RPLP0P2	down	3.04	2.09e-29	1.16e-27	chr11(+):61382508-61406921
ELK3	down	3.03	3.94e-38	3.78e-36	chr12(+):96588160-96663611
TRAFD1	up	3.02	1.58e-123	2.64e-120	chr12(+):112563342-112591412
ACVR1	down	3.02	5.29e-88	3.32e-85	chr2(-):158592961-158732374
HECW2	down	3.02	2.02e-37	1.83e-35	chr2(-):197063975-197457335
ADAMTS6	down	3.01	4.74e-45	6.33e-43	chr5(-):64444564-64777747
RELN	down	3.01	8.85e-23	3.13e-21	chr7(-):103112231-103629995
TM4SF1	down	3	3.09e-46	4.46e-44	chr3(-):149086805-149095568
LRIG1	down	2.99	7.42e-61	1.75e-58	chr3(-):66429220-66551435
SP140 // SP140L	down	2.98	7.55e-17	1.62e-15	chr2(+):231090444-231268445
TMEM87B	down	2.96	2.86e-60	6.67e-58	chr2(+):112812800-112876895
STK35	down	2.96	1.72e-50	3.03e-48	chr20(+):2082528-2157681
LHFP	down	2.95	4.14e-66	1.22e-63	chr13(-):39917030-40177356
UBE2E2	down	2.95	1.49e-10	1.55e-09	chr3(+):23244653-23632296
PARD6A	up	2.94	5.23e-19	1.37e-17	chr16(+):67694851-67696680
POLR3G	down	2.93	7.3e-25	3.05e-23	chr5(+):89770681-89810369
LIF	down	2.92	4.8e-57	1.01e-54	chr22(-):30636436-30642840
SH3RF3	down	2.92	7.72e-27	3.61e-25	chr2(+):109745997-110262213
FXYD5	down	2.91	2.28e-26	1.04e-24	chr19(+):35645625-35660787
USP43	down	2.91	1.73e-21	5.49e-20	chr17(+):9548579-9633001
ZNF468	down	2.89	4e-52	7.36e-50	chr19(-):53341267-53360903
CEP55	down	2.88	3.73e-70	1.29e-67	chr10(+):95256369-95325718
VPS4B	down	2.88	1.9e-50	3.28e-48	chr18(-):61056427-61089752
CXCL3	down	2.88	6.8e-12	8.33e-11	chr4(-):74902314-74904524
CPA4	up	2.87	7.18e-62	1.8e-59	chr7(+):129932974-129964020
ZEB2	down	2.87	2.08e-24	8.37e-23	chr2(-):145141942-145277958
COQ10B	down	2.86	1.87e-47	2.9e-45	chr2(+):198318147-198340033
--	down	2.86	1.32e-45	1.79e-43	chr7(-):143076782-143078147
FBXO2	up	2.86	2.89e-22	9.74e-21	chr1(-):11708419-11714888
SPATA4	down	2.86	4.2e-15	7.5e-14	chr4(-):177105725-177116822
CXCL2	down	2.86	1.4e-09	1.28e-08	chr4(-):74962756-74964997
BNIP3L	down	2.83	3.68e-89	2.46e-86	chr8(+):26240523-26270644
--	down	2.83	8.44e-72	3.07e-69	chr12(+):125510478-125513897
ACOX2	down	2.83	2.63e-29	1.45e-27	chr3(-):58490864-58522929
CXCL6	down	2.83	3.38e-12	4.31e-11	chr4(+):74702273-74704476
FNDC3A	down	2.82	1.57e-93	1.31e-90	chr13(+):49550045-49783916
NEK7	down	2.82	2.13e-47	3.27e-45	chr1(+):198126108-198291550
CCDC85A	up	2.82	1.41e-14	2.37e-13	chr2(+):56179254-56613309
EIF4G2	down	2.8	6.69e-81	3.44e-78	chr11(-):10818593-10830582
HHIP	down	2.8	8.38e-21	2.51e-19	chr4(+):145567148-145659886
HS3ST3A1	down	2.79	8.59e-70	2.82e-67	chr17(-):13397349-13505259
PPP4R2	down	2.79	3.19e-52	5.92e-50	chr3(+):73045894-73118352
PRG2 // SLC43A3	down	2.78	1.8e-24	7.29e-23	chr11(-):57154260-57195053
LAPTM4B	down	2.77	3e-76	1.31e-73	chr8(+):98787281-98864833
ICAM1 // ICAM4	down	2.77	3.6e-46	5.15e-44	chr19(+):10329394-10399260
DAB2IP	down	2.77	1.08e-31	7.08e-30	chr9(+):124329161-124547807
CSPG4	down	2.74	6.71e-50	1.12e-47	chr15(-):75966664-76005189
PRKCE	down	2.73	9.51e-29	5.08e-27	chr2(+):45878913-46415128
CORO2B	down	2.73	1.73e-21	5.49e-20	chr15(+):68810712-69020145
--	down	2.73	1.21e-12	1.63e-11	chr15(-):42188137-42189031
RMND5A	up	2.72	3.53e-84	2.02e-81	chr2(+):86947414-87005164
MSRB3	down	2.72	2.05e-68	6.53e-66	chr12(+):65672423-65860678
ATP6V1E2	down	2.72	4.64e-28	2.38e-26	chr2(-):46738976-46769696
ELOVL2-AS1	up	2.72	1.12e-23	4.22e-22	chr6(+):11043991-11079377
GYG1	down	2.71	5.58e-92	4.3e-89	chr3(+):148709195-148745455
NRIP3	down	2.71	3.91e-33	2.86e-31	chr11(-):9002123-9025596
ID3	up	2.71	3.78e-27	1.81e-25	chr1(-):23884409-23886322
GPR87	up	2.7	9.8e-110	1.1e-106	chr3(-):151011874-151034636
PHLDA1	down	2.7	2.7e-26	1.23e-24	chr12(-):76419227-76425681
ANKRD44	down	2.7	5.47e-16	1.07e-14	chr2(-):197831743-198175521
MAL2	up	2.68	1.95e-28	1.03e-26	chr8(+):120220610-120257911
SYT7	down	2.68	3.38e-18	8.26e-17	chr11(-):61281190-61348344
TMEM156	down	2.67	5.56e-16	1.08e-14	chr4(-):38968369-39034041
--	down	2.66	4.04e-15	7.22e-14	chr2(+):75167385-75169794
CD83	down	2.64	9.09e-64	2.53e-61	chr6(+):14117487-14137149
DOLK	down	2.64	3.13e-31	1.98e-29	chr9(-):131707810-131710012
IL7R	down	2.63	1.2e-24	4.92e-23	chr5(+):35856977-35879698
--	down	2.63	3.02e-19	8.04e-18	chr2(-):75060543-75062287
ANGPTL4	down	2.63	3.51e-17	7.83e-16	chr19(+):8429011-8441581
GPR1	down	2.62	5.34e-52	9.72e-50	chr2(-):207039828-207082771
PLEKHG4	down	2.61	3.96e-73	1.55e-70	chr16(+):67311413-67323402
--	up	2.61	6.21e-25	2.61e-23	chr5(+):56946487-56966816
VAT1L	down	2.6	1.76e-25	7.68e-24	chr16(+):77822461-78014003
HBEGF	down	2.6	3.51e-22	1.17e-20	chr5(-):139712429-139728927
--	down	2.6	8.36e-17	1.79e-15	chr6(+):111217337-111219955
KRT34	down	2.6	4.87e-14	7.78e-13	chr17(-):39533903-39538655
WFDC21P	up	2.6	1.09e-07	7.56e-07	chr17(-):58160927-58165828
MAPK13	down	2.59	2.02e-17	4.6e-16	chr6(+):36097879-36112301
FAM101B	down	2.58	2.89e-72	1.09e-69	chr17(-):289773-295731
HIST1H2AC	up	2.58	1.84e-33	1.37e-31	chr6(+):26124366-26139336
LBH	up	2.58	2.01e-27	9.77e-26	chr2(+):30454393-30482899
SLC20A1	down	2.57	4e-48	6.41e-46	chr2(+):113403434-113421402
LINC01291	down	2.57	2.13e-07	1.41e-06	chr2(+):75136258-75165545
EFR3A	down	2.56	2.35e-82	1.28e-79	chr8(+):132916335-133025884
COL5A3	up	2.56	3.83e-57	8.15e-55	chr19(-):10070237-10121147
DNAJC6	down	2.56	6.96e-25	2.92e-23	chr1(+):65720145-65881552
RASGRF1	down	2.56	2.77e-20	8.03e-19	chr15(-):79252291-79383215
MANBAL	down	2.55	2.2e-73	8.8e-71	chr20(+):35918050-35945661
MX2	down	2.55	3.85e-18	9.36e-17	chr21(+):42733950-42781317
ZDHHC13	down	2.54	5.76e-63	1.54e-60	chr11(+):19138692-19197966
HNRNPR	down	2.54	1.54e-46	2.27e-44	chr1(-):23631185-23670857
CKAP2L	down	2.54	1.71e-37	1.57e-35	chr2(-):113493930-113522254
CTH	up	2.54	4.21e-31	2.65e-29	chr1(+):70876901-70905534
TSPAN13	up	2.54	4.57e-20	1.3e-18	chr7(+):16793328-16824169
NOV	up	2.54	5e-15	8.86e-14	chr8(+):120428552-120436678
DPY19L3	down	2.53	1.38e-44	1.8e-42	chr19(+):32896655-32976797
--	down	2.53	5.46e-19	1.43e-17	chr19(-):53151419-53152966
--	down	2.53	8.68e-19	2.22e-17	chr5(-):172381785-172386380
FAM160B1	up	2.52	1.21e-67	3.73e-65	chr10(+):116581503-116659585
TMEM164	down	2.51	8.89e-40	9.22e-38	chrX(+):109245863-109421014
CENPB	down	2.51	8.66e-31	5.23e-29	chr20(-):3764499-3767337
MTSS1	down	2.51	1.43e-08	1.13e-07	chr8(-):125563013-125740748
--	down	2.51	1.62e-07	1.09e-06	chr17(+):33594996-33595086
--	down	2.5	2.63e-39	2.69e-37	chr17(+):34892951-34895420
PTX3	down	2.5	5.99e-34	4.58e-32	chr3(+):157154580-157161416
CCL26	up	2.5	4.54e-30	2.61e-28	chr7(-):75398842-75419064
ACTBL2	up	2.49	1.87e-31	1.21e-29	chr5(-):56775844-56778638
SLC16A2	down	2.49	1.59e-13	2.4e-12	chrX(+):73641250-73753764
PIGW	down	2.48	1.22e-28	6.44e-27	chr17(+):34891403-34895150
ADRB2	down	2.48	9.99e-27	4.67e-25	chr5(+):148204808-148208254
GFRA1	up	2.48	4.4e-24	1.73e-22	chr10(-):117816444-118033157
PAEP	down	2.48	4.44e-10	4.33e-09	chr9(+):138453600-138458623
EFCAB13 // ITGB3	down	2.47	5.77e-48	9.17e-46	chr17(+):45331205-45518675
RNF122	up	2.47	1.99e-27	9.72e-26	chr8(-):33405272-33424646
IRX4	down	2.47	3.32e-09	2.86e-08	chr5(-):1877541-1887293
IDH1	up	2.46	1.38e-103	1.38e-100	chr2(-):209100951-209119867
--	down	2.46	1.67e-36	1.41e-34	chr6(-):13358064-13361573
CDCA7	down	2.45	1.32e-62	3.39e-60	chr2(+):174219548-174233719
TIMP3	up	2.45	1.06e-57	2.29e-55	chr22(+):33196802-33259027
PPP1R3B	down	2.45	1.12e-54	2.23e-52	chr8(-):8993776-9009152
STC2	down	2.45	9.35e-52	1.69e-49	chr5(-):172741726-172756507
IL4R	down	2.45	1.98e-31	1.27e-29	chr16(+):27325230-27376098
--	down	2.45	1.46e-27	7.23e-26	chr22(+):22292664-22297794
KLHL24	up	2.45	1.65e-25	7.19e-24	chr3(+):183353356-183402307
PKP2	up	2.44	6.3e-31	3.82e-29	chr12(-):32943680-33049780
--	down	2.44	1.12e-28	5.97e-27	chr10(-):5636950-5638081
PCDH18	up	2.44	2.69e-19	7.21e-18	chr4(-):138440076-138453653
ANXA10	down	2.44	4.53e-17	1e-15	chr4(+):169013688-169108893
PI16	up	2.44	3.24e-13	4.7e-12	chr6(+):36916039-36932612
TBPL1	down	2.43	4.77e-38	4.53e-36	chr6(+):134273308-134308646
ETV4	down	2.43	2.37e-24	9.54e-23	chr17(-):41605211-41623800
PLAU	down	2.43	1.82e-23	6.77e-22	chr10(+):75670859-75677259
PALM3	down	2.43	1.61e-17	3.71e-16	chr19(-):14164179-14169971
HAS2	down	2.43	4.98e-15	8.83e-14	chr8(-):122625271-122653680
COA1	down	2.42	1.19e-54	2.34e-52	chr7(-):43648055-43769140
NACC2	up	2.42	9.2e-48	1.45e-45	chr9(-):138898383-138987131
CCDC167	up	2.42	4.09e-34	3.16e-32	chr6(-):37450699-37467700
GALNT14	down	2.42	2.9e-31	1.85e-29	chr2(-):31133331-31378068
CDKL5	down	2.42	1.54e-23	5.76e-22	chrX(+):18443699-18671750
COL16A1	down	2.42	9.83e-17	2.09e-15	chr1(-):32117848-32169920
ARHGEF40	down	2.41	1.46e-29	8.17e-28	chr14(+):21538419-21558404
CHGB	up	2.41	4.46e-21	1.35e-19	chr20(+):5891974-5906003
TMOD2	down	2.41	1.51e-11	1.77e-10	chr15(+):52043758-52108560
TTC28	down	2.4	1.51e-44	1.95e-42	chr22(-):28374002-29075853
--	down	2.39	1.08e-70	3.79e-68	chr2(-):3589021-3591168
FHDC1	up	2.39	6.64e-25	2.79e-23	chr4(+):153864135-153900848
ID2	up	2.39	5.14e-23	1.85e-21	chr2(+):8822113-8824581
CXCL12	up	2.39	1.4e-20	4.15e-19	chr10(-):44793032-44880548
--	down	2.39	5.41e-15	9.54e-14	chr2(-):3591569-3591657
--	down	2.38	5.03e-54	9.7e-52	chr16(-):69358502-69360926
MSRA	down	2.38	1.26e-31	8.25e-30	chr8(+):9911779-10286401
MAFF	down	2.38	4.29e-31	2.68e-29	chr22(+):38597939-38612515
KCNG1	down	2.38	2.5e-11	2.85e-10	chr20(-):49620194-49639677
KLHDC7B	down	2.38	3.92e-10	3.85e-09	chr22(+):50986462-50989451
VWA9	down	2.37	1.33e-56	2.75e-54	chr15(-):65871095-65903627
SEL1L	down	2.37	7.09e-35	5.62e-33	chr14(-):81937892-82000205
RPUSD3	down	2.37	1.82e-24	7.34e-23	chr3(-):9879534-9885706
SYTL3	down	2.37	3.02e-19	8.04e-18	chr6(+):159071046-159185908
ARHGAP31	down	2.37	1.22e-14	2.07e-13	chr3(+):119013220-119138322
HSF2BP	down	2.37	6.89e-12	8.43e-11	chr21(-):44949073-45079374
CREB5	down	2.37	1.48e-11	1.74e-10	chr7(+):28338940-28865509
NNT-AS1	down	2.36	1.49e-38	1.46e-36	chr5(-):43573287-43603332
ZNF320	down	2.36	9.16e-34	6.92e-32	chr19(-):53367119-53400947
CCDC71L	down	2.36	6.05e-30	3.45e-28	chr7(-):106297211-106301634
TMC7	down	2.35	1.69e-30	1.01e-28	chr16(+):18995256-19075264
KCNC4	down	2.35	1.44e-14	2.43e-13	chr1(+):110753336-110776674
SOD2	down	2.34	1.96e-53	3.75e-51	chr6(-):160100096-160183565
FKRP	down	2.34	2.89e-35	2.35e-33	chr19(+):47249303-47261832
SHOC2	down	2.34	3.61e-35	2.92e-33	chr10(+):112679128-112773425
ZNF611	down	2.34	5.23e-33	3.77e-31	chr19(-):53206065-53238307
--	down	2.34	1.22e-23	4.58e-22	chr1(-):156611457-156614679
--	down	2.34	1.02e-05	5.08e-05	chr1(+):145292040-145292149
C9orf78	down	2.33	4.43e-33	3.22e-31	chr9(-):132589565-132597572
ATP6V1B1-AS1	down	2.32	1.91e-37	1.74e-35	chr2(-):71169143-71175741
SAMD9L	down	2.32	1.41e-27	7.02e-26	chr7(-):92759368-92777701
PTPRM	down	2.32	2.4e-23	8.8e-22	chr18(+):7566780-9055974
GUCY1A2	up	2.32	2.29e-16	4.62e-15	chr11(-):106544740-106889171
CEBPB	down	2.32	2.77e-14	4.51e-13	chr20(+):48807120-48809227
--	down	2.31	7.71e-29	4.16e-27	chr1(-):54635333-54637997
SCMH1	down	2.31	1.67e-21	5.31e-20	chr1(-):41492872-41707815
CNNM4	up	2.31	2.28e-21	7.14e-20	chr2(+):97426639-97477626
HOXA7	down	2.31	1.93e-14	3.22e-13	chr7(-):27193335-27196296
TTC29	down	2.31	2.78e-12	3.58e-11	chr4(-):147627790-147867038
CDV3	down	2.3	4.61e-53	8.72e-51	chr3(+):133292434-133309116
PREX1	down	2.3	3.79e-47	5.71e-45	chr20(-):47240793-47444420
PGM2L1	up	2.3	8.67e-40	9.05e-38	chr11(-):74041357-74109510
SPRYD7	down	2.3	1.35e-33	1.01e-31	chr13(-):50486839-50510637
MAN1B1-AS1	down	2.3	1.28e-23	4.81e-22	chr9(-):139979398-139981269
GSE1	down	2.3	7.55e-23	2.7e-21	chr16(+):85645023-85709810
MGLL	down	2.29	9.78e-59	2.15e-56	chr3(-):127407905-127542093
PTK7	down	2.29	4.41e-44	5.56e-42	chr6(+):43044006-43129458
MEST	up	2.29	2.4e-25	1.03e-23	chr7(+):130126016-130146138
HKDC1	down	2.29	8.04e-19	2.07e-17	chr10(+):70980059-71027314
RAP1GAP2	down	2.29	1.04e-16	2.2e-15	chr17(+):2680350-2941034
RGS2	up	2.29	1.38e-16	2.87e-15	chr1(+):192778169-192781406
ZC3H6	down	2.29	4.58e-14	7.35e-13	chr2(+):113033178-113097640
--	down	2.29	5.94e-14	9.42e-13	chr14(+):105147483-105151268
--	up	2.28	1.24e-36	1.06e-34	chr12(-):79995015-79997027
TMEM158	down	2.28	2.51e-21	7.84e-20	chr3(-):45265957-45267814
PDE7B	up	2.28	2.44e-08	1.85e-07	chr6(+):136172832-136516710
FAM3C	down	2.27	1.82e-27	8.92e-26	chr7(-):120988907-121036422
RNASEL	down	2.27	5.13e-16	1e-14	chr1(-):182542770-182558394
RAB15	down	2.26	3.08e-41	3.39e-39	chr14(-):65412532-65438875
BAHCC1	down	2.26	5.61e-33	4.01e-31	chr17(+):79373521-79433358
CDH11	down	2.26	2.78e-18	6.83e-17	chr16(-):64977659-65156040
MGARP	up	2.26	2.41e-14	3.94e-13	chr4(-):140187317-140201492
TCP11L2	up	2.26	2.65e-10	2.67e-09	chr12(+):106695707-106740790
NTN1	down	2.25	3.04e-32	2.05e-30	chr17(+):8924856-9147317
LINC-PINT	up	2.25	2.73e-29	1.5e-27	chr7(-):130626519-130794675
GAN	up	2.25	8.33e-25	3.47e-23	chr16(+):81348571-81413940
AMPD3	down	2.25	2.55e-19	6.87e-18	chr11(+):10471868-10529126
CYCS	down	2.25	7.44e-17	1.6e-15	chr7(-):25158265-25164980
IL12A	down	2.25	1.6e-16	3.31e-15	chr3(+):159706623-159713806
PPP1R2	down	2.24	1.38e-39	1.41e-37	chr3(-):195241218-195270224
PLA2G12A	down	2.24	5.12e-28	2.6e-26	chr4(-):110631145-110651242
NLGN2	down	2.24	3.75e-19	9.95e-18	chr17(+):7311502-7323183
GDF15	down	2.24	1.47e-11	1.73e-10	chr19(+):18496968-18499987
MIR761 // NRDC	down	2.23	4.64e-61	1.11e-58	chr1(-):52254868-52344609
PI4K2B // SEPSECS-AS1	down	2.23	1.17e-40	1.24e-38	chr4(+):25162285-25280831
ARL5B	up	2.23	1.37e-37	1.27e-35	chr10(+):18948313-18966940
IRS2	up	2.23	1.83e-36	1.54e-34	chr13(-):110406184-110438915
--	down	2.23	7.39e-20	2.09e-18	chr3(+):53080176-53082137
CHST7	down	2.23	4.24e-13	6.05e-12	chrX(+):46433122-46457931
ANKRD34A	down	2.23	1.3e-12	1.75e-11	chr1(+):145470508-145475647
PDE4A	down	2.23	1.11e-11	1.32e-10	chr19(+):10527449-10580307
ZBTB5	up	2.22	1.25e-88	8.09e-86	chr9(-):37438097-37465452
LHFPL2	down	2.22	4.11e-64	1.16e-61	chr5(-):77781040-77944648
PIK3CD	down	2.22	1.28e-45	1.76e-43	chr1(+):9711789-9789172
BCL7B	down	2.22	7.43e-44	9.31e-42	chr7(-):72950683-72972065
ZNF525 // ZNF765	down	2.22	6.28e-37	5.49e-35	chr19(+):53868958-53930572
FHOD3	down	2.22	4.96e-34	3.81e-32	chr18(+):33877659-34360183
DACT1	up	2.22	2.63e-25	1.12e-23	chr14(+):59100786-59115036
FSCN1	down	2.22	8.45e-25	3.51e-23	chr7(+):5632436-5646287
SPRY4	down	2.22	2.06e-19	5.62e-18	chr5(-):141689992-141704620
RAB28	down	2.21	3.18e-48	5.17e-46	chr4(-):13369347-13485989
RBFOX2	down	2.21	5.28e-37	4.64e-35	chr22(-):36134784-36424585
AKR1B1	up	2.21	2.29e-30	1.35e-28	chr7(-):134127107-134144036
STX3	down	2.21	1.24e-26	5.77e-25	chr11(+):59480929-59573354
CNST	down	2.21	7.5e-26	3.32e-24	chr1(+):246729639-246831884
HDAC9	down	2.21	9.1e-26	4.02e-24	chr7(+):18126565-19042035
PSIP1	down	2.21	2.41e-21	7.53e-20	chr9(-):15464067-15511017
--	up	2.21	8.03e-15	1.39e-13	chr7(+):157026561-157028828
ROBO4	down	2.21	1.25e-12	1.68e-11	chr11(-):124753587-124767831
STARD8	down	2.2	2.81e-41	3.13e-39	chrX(+):67867500-67945682
FOXA1	up	2.2	7.47e-33	5.25e-31	chr14(-):38058759-38069245
CCND1	down	2.2	1.92e-31	1.24e-29	chr11(+):69455873-69469241
SATB2	down	2.2	8.97e-22	2.91e-20	chr2(-):200134223-200335995
AVPI1	up	2.2	4.14e-17	9.18e-16	chr10(-):99437183-99447015
PER2	down	2.2	2.4e-13	3.55e-12	chr2(-):239152679-239198743
--	down	2.2	2.82e-13	4.13e-12	chr2(-):152655316-152657365
ENC1	down	2.19	5.12e-49	8.41e-47	chr5(-):73923231-73937249
CNOT9	down	2.19	5e-38	4.73e-36	chr2(+):219433303-219461158
MMP16	up	2.19	1.92e-33	1.42e-31	chr8(-):89049462-89339777
FAM155B	up	2.19	8.47e-29	4.55e-27	chrX(+):68725078-68752349
APLN	down	2.19	4.64e-28	2.38e-26	chrX(-):128779238-128788933
LOX	down	2.19	4.38e-26	1.97e-24	chr5(-):121398890-121414196
TMEM132A	down	2.19	3.41e-16	6.78e-15	chr11(+):60691714-60704631
ICOSLG	down	2.19	6.65e-15	1.16e-13	chr21(-):45642880-45660887
FAM129B	down	2.18	8.79e-79	4e-76	chr9(-):130267617-130341286
RELB	down	2.18	3.52e-48	5.69e-46	chr19(+):45504690-45541456
USP12	down	2.18	3.74e-24	1.48e-22	chr13(-):27640287-27746035
DTD2 // HEATR5A	up	2.18	6.21e-24	2.41e-22	chr14(-):31760995-31926680
AAMDC	up	2.18	1.42e-16	2.96e-15	chr11(+):77532160-77611831
JPH2	down	2.18	1.33e-10	1.39e-09	chr20(-):42740337-42816218
TES	up	2.17	1.25e-63	3.44e-61	chr7(+):115850547-115898835
ADAMTS1	down	2.17	1.57e-29	8.78e-28	chr21(-):28208608-28217728
--	up	2.17	4.51e-27	2.15e-25	chr9(+):97781173-97784561
CCDC78	down	2.17	8.4e-12	1.02e-10	chr16(-):772582-776880
DENND5B	up	2.16	3.08e-41	3.39e-39	chr12(-):31535157-31743952
ATXN1	up	2.16	8.89e-33	6.23e-31	chr6(-):16299343-16761725
DUSP10	up	2.16	6.8e-27	3.2e-25	chr1(-):221874762-221915518
RPS6KA2	down	2.16	2.38e-23	8.76e-22	chr6(-):166822860-167276039
ATP7A	up	2.16	4.46e-19	1.18e-17	chrX(+):77166153-77305892
SPINK6	up	2.16	9.16e-07	5.49e-06	chr5(+):147582339-147594896
--	down	2.16	2.21e-05	0.000104	chr9(-):117817756-117818028
TNFAIP8L1	down	2.15	6.54e-32	4.33e-30	chr19(+):4639527-4655580
RGMB	down	2.15	4.14e-19	1.09e-17	chr5(+):98104997-98132196
SCAMP5	up	2.15	3.51e-15	6.33e-14	chr15(+):75287876-75313836
LINC01144	down	2.15	1.03e-13	1.59e-12	chr1(+):45769582-45771290
NPAS2	down	2.15	2.49e-13	3.67e-12	chr2(+):101436613-101613287
COL6A3	down	2.15	1.25e-12	1.68e-11	chr2(-):238232655-238322850
IL15	up	2.15	4.83e-10	4.69e-09	chr4(+):142557723-142655138
PITHD1	up	2.14	1.07e-41	1.22e-39	chr1(+):24104876-24114720
SCD	up	2.14	8.74e-30	4.94e-28	chr10(+):102106772-102124591
PROCR	down	2.14	4.55e-22	1.51e-20	chr20(+):33759740-33765164
NGF	down	2.14	8.24e-12	9.98e-11	chr1(-):115828537-115880865
NTM	down	2.14	2.12e-07	1.41e-06	chr11(+):131240371-132206716
STARD3NL	down	2.13	2.63e-37	2.38e-35	chr7(+):38217808-38270272
--	down	2.13	6.08e-35	4.83e-33	chr17(-):10575792-10579323
PSKH1	up	2.13	2.73e-32	1.84e-30	chr16(+):67927175-67963580
ZNF697	down	2.13	6.01e-30	3.43e-28	chr1(-):120162000-120190390
--	down	2.13	1.12e-29	6.33e-28	chr6(-):34251000-34254298
ZNF347	down	2.13	2.26e-21	7.1e-20	chr19(-):53641958-53662322
CCDC80	down	2.13	4.02e-21	1.23e-19	chr3(-):112323233-112360121
LINC01599	down	2.13	3.49e-15	6.3e-14	chr14(-):50474031-50571761
--	down	2.13	5.03e-15	8.89e-14	chr12(+):76425609-76427701
PLSCR4	up	2.13	8.02e-10	7.62e-09	chr3(-):145910120-145968966
EGLN3	up	2.13	7.09e-09	5.8e-08	chr14(-):34393421-34420284
GLTP	down	2.12	4.28e-49	7.09e-47	chr12(-):110288749-110318293
TPM3P9 // ZNF761	down	2.12	5.18e-42	6e-40	chr19(+):53935227-53961514
MPRIP	down	2.12	1.94e-41	2.17e-39	chr17(+):16946074-17095962
--	down	2.12	7.03e-38	6.61e-36	chr5(-):42985500-42993435
RNF41	up	2.12	8.24e-34	6.28e-32	chr12(-):56596288-56615753
B4GALT6	down	2.12	6.52e-29	3.52e-27	chr18(-):29202209-29264686
ZCCHC2	up	2.12	3.51e-23	1.27e-21	chr18(+):60190658-60253976
HIP1	down	2.12	1.91e-17	4.35e-16	chr7(-):75162621-75368290
SULF2	up	2.12	7.02e-17	1.52e-15	chr20(-):46285656-46415360
TMEM145	up	2.12	7.16e-16	1.38e-14	chr19(+):42817477-42829214
TNFSF9	up	2.12	1.96e-15	3.62e-14	chr19(+):6531010-6535939
NEURL1B	down	2.12	1.09e-14	1.87e-13	chr5(+):172068269-172118531
LPXN	down	2.12	4.47e-14	7.18e-13	chr11(-):58294346-58345712
C11orf91	down	2.12	3.51e-08	2.61e-07	chr11(-):33719654-33722286
STRBP	down	2.11	7.84e-63	2.04e-60	chr9(-):125883910-126030897
MFHAS1	down	2.11	6.05e-47	8.98e-45	chr8(-):8641999-8751131
SSX2IP	down	2.11	4.17e-42	4.86e-40	chr1(-):85109390-85156440
HSPA1B	up	2.11	4.24e-33	3.09e-31	chr6(+):31795512-31798031
SDC4	down	2.11	1.01e-30	6.05e-29	chr20(-):43953928-43977066
SLC6A6	down	2.11	5.57e-29	3.03e-27	chr3(+):14116852-14530855
FOSL1	down	2.11	2.24e-19	6.1e-18	chr11(-):65659490-65667997
SNHG5	up	2.11	3.47e-17	7.75e-16	chr6(-):86386727-86388451
DHRS3 // MIR6730	up	2.11	1.77e-14	2.96e-13	chr1(-):12627939-12677724
ZIC2	down	2.11	4.51e-12	5.68e-11	chr13(+):100633420-100639018
FBXO6	up	2.11	4.36e-11	4.81e-10	chr1(+):11724150-11734407
EIF4H	down	2.1	5.26e-46	7.47e-44	chr7(+):73588604-73611429
CEMIP	up	2.1	1.44e-25	6.3e-24	chr15(+):81071684-81244002
LINC01605	down	2.1	8.65e-23	3.06e-21	chr8(-):37263983-37351431
CCDC82	down	2.1	4.1e-20	1.17e-18	chr11(-):96085931-96123083
SERTAD4-AS1	down	2.1	8.51e-14	1.33e-12	chr1(-):210404801-210407847
SH2D5	down	2.1	4.72e-13	6.69e-12	chr1(-):21046225-21059330
FIBCD1	down	2.1	7.03e-12	8.58e-11	chr9(-):133777825-133814455
--	up	2.1	0.000189	0.000731	chrX(-):109552379-109552765
BRI3BP	down	2.09	1.9e-37	1.74e-35	chr12(+):125478194-125511045
FNBP1	up	2.09	3.13e-33	2.31e-31	chr9(-):132649466-132805473
KCNQ5	down	2.09	3.24e-32	2.17e-30	chr6(+):73331571-73908571
--	down	2.09	3.03e-06	1.66e-05	chr17(+):45390081-45390186
SET	down	2.08	3.59e-50	6.1e-48	chr9(+):131445934-131458674
KCTD12	up	2.08	4.64e-18	1.12e-16	chr13(-):77454304-77460540
MIR6732 // ZC3H12A	down	2.08	9.34e-18	2.2e-16	chr1(+):37940119-37949978
--	down	2.08	3e-16	6e-15	chr15(-):83802872-83805473
SEC23A	up	2.07	2.87e-71	1.03e-68	chr14(-):39501123-39572732
DNAJC10	down	2.07	3.17e-34	2.47e-32	chr2(+):183580768-183644752
--	up	2.07	8.46e-24	3.26e-22	chr1(+):181060245-181062035
--	down	2.07	1.76e-23	6.56e-22	chr12(+):64842501-64844903
GLIDR	down	2.07	9.07e-20	2.54e-18	chr9(-):41948516-41955177
SFMBT2	up	2.07	2.6e-13	3.83e-12	chr10(-):7200586-7453454
SLC22A4	down	2.07	3.36e-13	4.87e-12	chr5(+):131630145-131679897
EGR1	down	2.07	2.04e-10	2.09e-09	chr5(+):137801169-137805189
FAM49A	up	2.07	1.85e-08	1.43e-07	chr2(-):16730727-16847134
PINLYP	down	2.07	2.11e-06	1.19e-05	chr19(+):44080952-44086255
--	down	2.07	0.000698	0.00239	chr14(+):52021413-52021435
F2R	down	2.06	1.41e-41	1.58e-39	chr5(+):76011868-76031605
BAK1	down	2.06	2.23e-30	1.32e-28	chr6(-):33540324-33548070
RNF38	up	2.06	3.03e-20	8.75e-19	chr9(-):36336401-36401195
C8orf48	down	2.06	2.12e-16	4.31e-15	chr8(+):13424352-13425796
PSCA	down	2.06	1.09e-15	2.05e-14	chr8(+):143751726-143764149
PCOLCE	down	2.06	7.87e-15	1.37e-13	chr7(+):100199882-100205798
--	down	2.06	1.24e-14	2.1e-13	chr6(-):99316420-99319067
RNF144B	up	2.06	3.78e-14	6.1e-13	chr6(+):18368779-18469105
FMNL1	down	2.06	2.17e-13	3.23e-12	chr17(+):43299292-43324686
PIK3AP1	down	2.06	9.47e-12	1.14e-10	chr10(-):98353069-98480279
--	down	2.06	3.32e-08	2.48e-07	chr10(-):45489381-45497023
FAM167A	down	2.05	7.81e-40	8.19e-38	chr8(-):11278973-11332226
2002-03-01	down	2.05	2.41e-32	1.63e-30	chr2(+):198570028-198573113
HOMEZ	down	2.05	1.22e-27	6.07e-26	chr14(-):23742844-23762904
FZD1	down	2.05	9.89e-23	3.48e-21	chr7(+):90893679-90898132
TET1	up	2.05	7.42e-22	2.42e-20	chr10(+):70320117-70454238
37865	down	2.05	2.56e-21	7.96e-20	chr22(+):42372931-42394343
GRAMD4	down	2.05	6.03e-20	1.71e-18	chr22(+):47016299-47075687
FRMD6-AS1	down	2.05	6.26e-18	1.49e-16	chr14(-):52116238-52118462
MX1	down	2.05	3.98e-15	7.13e-14	chr21(+):42792442-42831140
AFF3	down	2.05	7.73e-15	1.35e-13	chr2(-):100163718-100759037
FAM110A	down	2.05	1.16e-11	1.37e-10	chr20(+):814340-826922
ISYNA1	up	2.05	4.18e-10	4.09e-09	chr19(-):18545198-18549111
MVP	down	2.04	4.21e-31	2.65e-29	chr16(+):29831715-29859360
MSL3	down	2.04	1.62e-27	7.96e-26	chrX(+):11776278-11793870
--	up	2.04	1.82e-27	8.92e-26	chr11(-):129103673-129153059
FOXD1	down	2.04	1.83e-25	7.95e-24	chr5(-):72742083-72744352
RBMS3	down	2.04	1e-20	3e-19	chr3(+):29322803-30051886
MRPS6 // SLC5A3	up	2.04	2.55e-19	6.87e-18	chr21(+):35445823-35515334
FRAS1	up	2.04	2.68e-19	7.2e-18	chr4(+):78978724-79465423
ETV1	down	2.04	7.98e-19	2.06e-17	chr7(-):13930858-14031050
PRKAR1A	down	2.04	1.84e-18	4.61e-17	chr17(+):66409764-66547460
RASSF8-AS1	down	2.04	5.89e-18	1.42e-16	chr12(-):26097790-26112375
NDRG4	up	2.04	9.35e-14	1.45e-12	chr16(+):58497549-58547522
RBPMS2	down	2.04	5.97e-08	4.3e-07	chr15(-):65032097-65067786
MCIDAS	down	2.04	1.22e-07	8.43e-07	chr5(-):54515425-54523143
PLPP1	up	2.03	4.21e-47	6.29e-45	chr5(-):54720503-54830906
BNC2	down	2.03	5.64e-43	6.9e-41	chr9(-):16409501-16870786
FGF2	down	2.03	8.68e-24	3.33e-22	chr4(+):123747863-123819390
FSD1L	up	2.03	2.07e-23	7.67e-22	chr9(+):108210074-108314714
AMMECR1	down	2.03	7.74e-23	2.75e-21	chrX(-):109437415-109683461
UBE2D1	up	2.03	5.24e-22	1.73e-20	chr10(+):60094739-60130511
TMEM246	up	2.03	3.12e-21	9.64e-20	chr9(-):104235441-104295730
PLEK2	down	2.03	1.38e-19	3.83e-18	chr14(-):67853696-67878917
HMOX1	up	2.03	6.83e-17	1.48e-15	chr22(+):35776430-35790205
MIR6881 // SEMA7A	down	2.03	2.16e-14	3.56e-13	chr15(-):74701625-74726300
DYNLL2	up	2.03	6.65e-12	8.16e-11	chr17(+):56160780-56167618
ALDH3B1	up	2.03	1.33e-10	1.39e-09	chr11(+):67776017-67796748
CCDC69	down	2.03	2.46e-09	2.18e-08	chr5(-):150560613-150603654
DCAF12	up	2.02	1.83e-33	1.37e-31	chr9(-):34086381-34126771
FBXO8	up	2.02	5.62e-31	3.42e-29	chr4(-):175157809-175205415
TOB2P1	down	2.02	3.51e-28	1.81e-26	chr6(-):28183116-28186743
--	down	2.02	2.46e-25	1.05e-23	chr5(+):151186316-151190911
TRNP1	down	2.02	1.51e-22	5.28e-21	chr1(+):27320195-27327377
--	down	2.02	9.12e-19	2.32e-17	chr1(-):101700429-101702084
FAM86C2P	down	2.02	2.34e-18	5.78e-17	chr11(-):67559238-67572807
--	up	2.02	8.16e-13	1.12e-11	chr7(+):157024081-157025456
COL4A6	down	2.02	3.49e-09	3e-08	chrX(-):107386780-107682727
IRAK1	down	2.01	1.42e-62	3.6e-60	chrX(-):153275957-153285342
TMEM106B	up	2.01	6.3e-60	1.42e-57	chr7(+):12250848-12276890
PRUNE1	up	2.01	3.26e-37	2.93e-35	chr1(+):150980867-151008189
CD82	down	2.01	1.5e-32	1.03e-30	chr11(+):44587141-44641315
FGD4	up	2.01	9.48e-26	4.17e-24	chr12(+):32638906-32798982
--	down	2.01	5.79e-24	2.27e-22	chr5(+):42951535-42955114
--	down	2.01	3.26e-21	1e-19	chr6(-):34247457-34250085
KLHL29	down	2.01	5.98e-18	1.43e-16	chr2(+):23608298-23931483
VWDE	up	2.01	1.96e-16	3.99e-15	chr7(-):12370509-12443852
--	up	2.01	8.77e-16	1.67e-14	chr10(+):18967049-18970567
FRRS1	down	2.01	1.04e-15	1.98e-14	chr1(-):100174259-100231349
MFSD2A	down	2.01	1.7e-15	3.16e-14	chr1(+):40420784-40439908
ANKEF1	down	2.01	2.05e-15	3.79e-14	chr20(+):10015647-10037409
TAGLN	down	2.01	5.01e-11	5.49e-10	chr11(+):117070040-117075509
SIM2	down	2.01	1.63e-10	1.68e-09	chr21(+):38071433-38122218
MMP24	up	2.01	7.05e-10	6.72e-09	chr20(+):33814537-33864804
EPS8	up	2	4.23e-63	1.14e-60	chr12(-):15773070-15942510
PPP1CB // SPDYA	down	2	9.97e-44	1.24e-41	chr2(+):28742905-29073473
CREBL2	down	2	2.82e-22	9.54e-21	chr12(+):12764767-12798041
DLGAP1-AS2	down	2	2.13e-17	4.82e-16	chr18(+):3603735-3610087
MIR6769B	down	2	2.05e-15	3.79e-14	chr1(+):206643586-206670223
--	up	2	2.2e-12	2.86e-11	chrM(-):6889-7190
CDH6	up	2	1.41e-10	1.47e-09	chr5(+):31193762-31329253
--	down	2	3.24e-07	2.08e-06	chr2(-):3591687-3591770
EIF4EBP2	up	1.99	9.71e-56	1.99e-53	chr10(+):72163861-72188374
FAM134C	up	1.99	6.77e-26	3.01e-24	chr17(-):40731524-40762641
MIR4657 // PURB	down	1.99	1.06e-17	2.48e-16	chr7(-):44915892-44924984
UHMK1	down	1.99	1.4e-17	3.23e-16	chr1(+):162466964-162499419
--	down	1.99	7.54e-17	1.62e-15	chr22(+):37460823-37463524
CTGF	down	1.99	1.12e-15	2.11e-14	chr6(-):132269213-132272518
UST	down	1.99	1.61e-14	2.7e-13	chr6(+):149068271-149398131
PARD6B	up	1.99	8.21e-14	1.28e-12	chr20(+):49348081-49373280
ZSWIM4	down	1.99	1.41e-12	1.88e-11	chr19(+):13906274-13943044
EPN2	down	1.99	4e-12	5.07e-11	chr17(+):19140690-19240028
IL15RA	down	1.99	3.23e-08	2.41e-07	chr10(-):5974614-6020150
LHX2	down	1.99	5.33e-08	3.86e-07	chr9(+):126773889-126795442
LAMB3 // MIR4260	down	1.98	2.33e-32	1.58e-30	chr1(-):209788220-209825820
SLC35G1	down	1.98	4.87e-31	3.02e-29	chr10(+):95653730-95713998
STK16	down	1.98	2.99e-23	1.09e-21	chr2(+):220110192-220115059
--	down	1.98	1.43e-22	5.01e-21	chr9(-):136271182-136283292
KIAA1549L	down	1.98	5e-17	1.1e-15	chr11(+):33563877-33695644
CEP83-AS1	down	1.98	2.51e-16	5.05e-15	chr12(+):94853779-94856346
AMMECR1L	down	1.98	2.04e-14	3.39e-13	chr2(-):128619209-128643514
PRR7-AS1	down	1.98	1.31e-09	1.2e-08	chr5(-):176864890-176874945
ACTC1	up	1.98	1.16e-08	9.2e-08	chr15(-):35080297-35087927
--	up	1.98	2.38e-06	1.33e-05	chr11(+):107838128-107838869
ABI3BP	down	1.98	5.54e-06	2.9e-05	chr3(-):100468181-100712334
XAF1	down	1.98	5.71e-06	2.98e-05	chr17(+):6658766-6678966
FANK1	up	1.98	9.21e-06	4.63e-05	chr10(+):127585108-127698159
PSG4	down	1.97	2.84e-24	1.14e-22	chr19(-):43696854-43711451
RAB27A	down	1.97	2.64e-22	8.98e-21	chr15(-):55495167-55582013
RRAS2	up	1.97	1.23e-21	3.95e-20	chr11(-):14299467-14386052
TMTC4	down	1.97	2.64e-20	7.68e-19	chr13(-):101256091-101327189
SORL1	down	1.97	2.29e-18	5.68e-17	chr11(+):121322912-121504471
PHACTR2	down	1.97	3.61e-13	5.21e-12	chr6(+):143929317-144152322
TMEM241	down	1.97	9.2e-13	1.26e-11	chr18(-):20777719-21017933
--	up	1.97	1.37e-09	1.25e-08	chr6(-):161411346-161413374
VGLL3	up	1.97	2.56e-09	2.25e-08	chr3(-):86987119-87040273
--	down	1.97	3.23e-06	1.76e-05	chr2(-):3591430-3591501
FAR1	down	1.96	2.68e-38	2.58e-36	chr11(+):13690206-13753891
LINC00472	up	1.96	9.71e-37	8.35e-35	chr6(-):72117567-72130448
SCML2	down	1.96	4.95e-32	3.29e-30	chrX(-):18257434-18372848
ING3	down	1.96	8.68e-32	5.72e-30	chr7(+):120590829-120615702
ABCB10	down	1.96	9.39e-29	5.03e-27	chr1(-):229652329-229694442
VDR	down	1.96	7.96e-18	1.88e-16	chr12(-):48235322-48336934
ESCO1	up	1.96	9.29e-18	2.19e-16	chr18(-):19109244-19180847
--	up	1.96	2.8e-15	5.07e-14	chrM(-):8964-9081
RIN1	down	1.96	1.09e-14	1.87e-13	chr11(-):66097713-66104313
CASZ1	up	1.96	8.61e-10	8.14e-09	chr1(-):10696661-10856733
PIK3C2B	up	1.96	2.9e-09	2.52e-08	chr1(-):204391758-204463852
MIR3124	down	1.96	0.00197	0.00604	chr1(+):249120576-249120642
FRS2	up	1.95	2.3e-27	1.11e-25	chr12(+):69864129-69973569
REPIN1	up	1.95	7.2e-16	1.38e-14	chr7(+):150065361-150071133
--	down	1.95	1.26e-15	2.36e-14	chr14(+):60606871-60610109
--	down	1.95	4.74e-14	7.59e-13	chr10(-):17241124-17243379
SHROOM2	down	1.95	1.42e-13	2.14e-12	chrX(+):9754496-9917481
NFKBIZ	down	1.95	1.24e-12	1.67e-11	chr3(+):101546834-101579869
WSCD1	down	1.95	8.46e-12	1.02e-10	chr17(+):5972426-6027747
ANKMY2	up	1.94	2.46e-47	3.74e-45	chr7(-):16639407-16685442
STK38	up	1.94	6.32e-45	8.28e-43	chr6(-):36461662-36515293
MAP2K1	down	1.94	3.69e-42	4.33e-40	chr15(+):66679211-66783881
ANKRD33B	up	1.94	2.89e-40	3.05e-38	chr5(+):10564435-10657928
PITPNB	down	1.94	4.39e-39	4.42e-37	chr22(-):28247658-28315294
FN3KRP	down	1.94	1.31e-32	9.1e-31	chr17(+):80674582-80685896
RHPN2	up	1.94	2.23e-26	1.02e-24	chr19(-):33469499-33555824
JAZF1	down	1.94	3.8e-24	1.5e-22	chr7(-):27870201-28220437
SH2B3	down	1.94	1.48e-22	5.19e-21	chr12(+):111843752-111889426
ZNF354A	down	1.94	3.73e-21	1.15e-19	chr5(-):178138522-178157707
FAM133B // FAM133DP	up	1.94	4.4e-21	1.34e-19	chr7(-):92190072-92219712
NUBPL	down	1.94	9.82e-19	2.5e-17	chr14(+):32030591-32330417
--	up	1.94	1.3e-14	2.19e-13	chr2(-):202643291-202645574
ZFAND4	down	1.94	2.59e-11	2.93e-10	chr10(-):46095070-46168261
CDYL2	down	1.94	5.73e-10	5.53e-09	chr16(-):80631797-80838215
KHDRBS3	down	1.94	5.59e-09	4.66e-08	chr8(+):136469699-136659853
PORCN	up	1.94	4.52e-08	3.31e-07	chrX(+):48367347-48379202
BIK	up	1.94	2.09e-07	1.39e-06	chr22(+):43506754-43525717
PRLR	down	1.94	4.7e-07	2.95e-06	chr5(-):35048861-35230691
--	down	1.94	2.62e-06	1.45e-05	chr16(+):54319516-54323480
CBARP	down	1.94	3.71e-06	2e-05	chr19(-):1229947-1237990
MZT1	down	1.94	6.12e-05	0.000261	chr13(-):73282495-73301944
DSG2	up	1.93	7.45e-38	6.98e-36	chr18(+):29077967-29128968
PAK2	down	1.93	8.25e-36	6.78e-34	chr3(+):196466728-196559518
CEBPZ	down	1.93	3.94e-35	3.17e-33	chr2(-):37428783-37458744
FAM63B	up	1.93	2.88e-22	9.73e-21	chr15(+):59063389-59154096
--	down	1.93	6.25e-22	2.05e-20	chr19(+):16189662-16191618
WNT3	down	1.93	7.34e-19	1.9e-17	chr17(-):44839876-44896126
FCF1P2	down	1.93	1.29e-15	2.43e-14	chr3(-):48331770-48333168
ROM1	down	1.93	1.14e-12	1.54e-11	chr11(+):62380213-62382590
BIRC3	down	1.93	2.67e-12	3.45e-11	chr11(+):102188181-102210132
HEBP2	up	1.93	5.83e-12	7.21e-11	chr6(+):138725336-138734582
NEGR1	down	1.93	1.41e-11	1.66e-10	chr1(-):71868623-72748277
JUNB	down	1.93	8.1e-11	8.67e-10	chr19(+):12902308-12904127
--	up	1.93	0.000179	0.000694	chr1(+):168218462-168220378
C14orf132	down	1.92	2.21e-45	2.97e-43	chr14(+):96505661-96560308
ACLY	down	1.92	2.23e-40	2.37e-38	chr17(-):40023170-40075275
PCTP	up	1.92	1.03e-39	1.07e-37	chr17(+):53828340-53854748
CERK	down	1.92	1.42e-34	1.11e-32	chr22(-):47080307-47134165
MBOAT2	down	1.92	4.84e-30	2.78e-28	chr2(-):8992827-9143880
STT3A	down	1.92	2.5e-22	8.54e-21	chr11(+):125462690-125492654
GNAZ	down	1.92	1.44e-20	4.23e-19	chr22(+):23412533-23467222
ORAI3	up	1.92	1.07e-17	2.5e-16	chr16(+):30960405-30966258
VEGFA	down	1.92	1.9e-17	4.34e-16	chr6(+):43737946-43754221
LXN	up	1.92	4.32e-09	3.66e-08	chr3(-):158384190-158390482
ITPKB	down	1.92	3.29e-07	2.11e-06	chr1(-):226819389-226926876
SKP1	up	1.91	3.16e-31	2e-29	chr5(-):133492084-133512724
PPP4R3A	down	1.91	4.61e-29	2.51e-27	chr14(-):91923825-91976828
PATJ	up	1.91	1.47e-24	6.02e-23	chr1(+):62208149-62644347
LPP-AS2	down	1.91	2.61e-24	1.05e-22	chr3(-):187869002-187871876
--	down	1.91	3.36e-20	9.65e-19	chr7(+):21467652-21551429
USP46	down	1.91	1.14e-16	2.4e-15	chr4(-):53457126-53525502
PCDH10	up	1.91	1.81e-16	3.7e-15	chr4(+):134070445-134115764
MEX3B	down	1.91	6.22e-16	1.2e-14	chr15(-):82334119-82338484
NAV3	down	1.91	3.54e-14	5.73e-13	chr12(+):78224685-78606791
CDCA4	down	1.91	9e-14	1.4e-12	chr14(-):105475910-105487425
BAIAP3	up	1.91	1.13e-12	1.53e-11	chr16(+):1383606-1399440
MESDC1	down	1.91	2.61e-11	2.95e-10	chr15(+):81293295-81296345
GPSM3	down	1.91	4.33e-11	4.78e-10	chr6(-):32158544-32163300
--	down	1.91	4.95e-09	4.16e-08	chr1(+):24865206-24865725
NABP1	down	1.91	8.86e-09	7.15e-08	chr2(+):192542798-192553248
SRGAP3	up	1.91	2e-08	1.54e-07	chr3(-):9022278-9291369
CHCHD2	down	1.91	1.1e-05	5.44e-05	chr7(-):56169251-56211274
CALM3	down	1.9	1.38e-37	1.27e-35	chr19(+):46309929-47114038
THUMPD3-AS1	up	1.9	4.01e-23	1.45e-21	chr3(-):9391374-9439178
NTN4	up	1.9	4.63e-23	1.67e-21	chr12(-):96051583-96184930
ATL1	up	1.9	2.49e-22	8.54e-21	chr14(+):50999800-51099791
C2CD3	up	1.9	3.63e-22	1.21e-20	chr11(-):73723759-73882064
--	up	1.9	3.28e-21	1.01e-19	chr16(+):81421430-81424413
MIR4639 // MYLIP	up	1.9	2.83e-20	8.18e-19	chr6(+):16129317-16148476
PER3	down	1.9	6e-20	1.71e-18	chr1(+):7844373-7905238
ZNF267	down	1.9	8.98e-20	2.52e-18	chr16(+):31885079-31928629
TRIM8	down	1.9	2.42e-19	6.54e-18	chr10(+):104404252-104418076
ANTXR1	down	1.9	3.69e-14	5.96e-13	chr2(+):69240276-69476457
--	down	1.9	7.1e-12	8.67e-11	chr11(-):89927674-89931288
DENND2A	down	1.9	8.33e-12	1.01e-10	chr7(-):140218219-140341286
ATF7IP2	up	1.9	1.07e-11	1.28e-10	chr16(+):10479912-10577494
LEF1	down	1.9	1.11e-09	1.03e-08	chr4(-):108968701-109090112
DCLK1	down	1.9	2.38e-09	2.11e-08	chr13(-):36342789-36705514
HHEX	down	1.9	9.75e-09	7.83e-08	chr10(+):94448636-94455406
ADAMTS15	up	1.9	3.98e-07	2.53e-06	chr11(+):130318863-130346540
NGRN // TTLL13P	down	1.89	1.25e-51	2.23e-49	chr15(+):90792759-90815443
AOX1	down	1.89	3.64e-30	2.11e-28	chr2(+):201450591-201536215
LIMK1	down	1.89	7.62e-30	4.32e-28	chr7(+):73498107-73536854
TBC1D4	up	1.89	7.44e-24	2.89e-22	chr13(-):75858801-76056304
CPEB2	up	1.89	6.41e-21	1.93e-19	chr4(+):15004298-15071777
GTF2A1	down	1.89	2.75e-19	7.36e-18	chr14(-):81641796-81687575
COQ8A	down	1.89	1.38e-18	3.49e-17	chr1(+):227084379-227175246
KAT2B	down	1.89	3.96e-17	8.79e-16	chr3(+):20081515-20195896
MTMR9	down	1.89	5e-17	1.1e-15	chr8(+):11142000-11185652
IER5	up	1.89	2.25e-14	3.69e-13	chr1(+):181057638-181059979
DCP1A	up	1.89	4.29e-13	6.12e-12	chr3(-):53317447-53381654
--	down	1.89	7.09e-13	9.8e-12	chr14(+):35343402-35345665
DGAT2	down	1.89	4.2e-12	5.31e-11	chr11(+):75479778-75512580
FAM89A // MIR1182	down	1.89	4.61e-12	5.8e-11	chr1(-):231154704-231175995
ADGRL2	down	1.89	3.12e-10	3.1e-09	chr1(+):81771884-82458422
ZNF710	down	1.88	2.39e-30	1.4e-28	chr15(+):90544723-90625431
MIR3714	down	1.88	9.97e-24	3.81e-22	chr3(+):16844159-17132097
CBR4	down	1.88	5.93e-22	1.95e-20	chr4(-):169784921-169931468
SOCS3	down	1.88	1.05e-21	3.39e-20	chr17(-):76352858-76356160
PEAR1	down	1.88	8.13e-17	1.74e-15	chr1(+):156863523-156886226
--	down	1.88	1.7e-14	2.84e-13	chr17(-):2292572-2295372
MKLN1-AS	up	1.88	5.2e-13	7.34e-12	chr7(-):130994503-131012538
G0S2	down	1.88	2.31e-11	2.64e-10	chr1(+):209848670-209849734
WT1	down	1.88	2.54e-09	2.24e-08	chr11(-):32409324-32457087
PTGES	up	1.88	9.77e-08	6.82e-07	chr9(-):132500610-132515344
--	down	1.88	0.00368	0.0105	chr20(+):61425952-61426023
REST	down	1.87	1.94e-22	6.71e-21	chr4(+):57774042-57832974
KCTD21	down	1.87	2.13e-21	6.7e-20	chr11(-):77882290-77899675
PPME1	up	1.87	1.27e-19	3.53e-18	chr11(+):73882108-73965747
MYH15	down	1.87	3.08e-18	7.55e-17	chr3(-):108099216-108248169
GPD2	down	1.87	7.11e-17	1.53e-15	chr2(+):157291965-157470247
APAF1	up	1.87	6.06e-16	1.17e-14	chr12(+):99038919-99129204
NT5C1B // NT5C1B-RDH14 // RDH14	down	1.87	6.58e-15	1.15e-13	chr2(-):18735989-18770846
C3orf67	down	1.87	3.14e-14	5.08e-13	chr3(-):58711595-59035758
CHST2	down	1.87	4.26e-13	6.08e-12	chr3(+):142838173-142842855
JAM2	down	1.87	1.98e-09	1.77e-08	chr21(+):27011594-27089864
SERPINA1	down	1.87	1.27e-08	1.01e-07	chr14(-):94843084-94857029
EPS8L1	down	1.87	1.73e-08	1.35e-07	chr19(+):55583388-55599291
ULBP1	down	1.87	2.43e-07	1.6e-06	chr6(+):150285110-150294848
PTPN22	down	1.87	6.2e-07	3.82e-06	chr1(-):114356434-114414381
MAP1LC3A	up	1.87	0.000194	0.000748	chr20(+):33134688-33148149
RBM7	up	1.86	1.03e-35	8.42e-34	chr11(+):114271251-114282722
RNF14	up	1.86	2.78e-33	2.06e-31	chr5(+):141346402-141369862
LITAF	up	1.86	1.75e-21	5.52e-20	chr16(-):11641580-11681324
--	down	1.86	6.83e-20	1.94e-18	chr12(+):740057-755044
PERP	up	1.86	1.09e-19	3.04e-18	chr6(-):138409643-138428660
MALT1	up	1.86	2.72e-19	7.3e-18	chr18(+):56338618-56417371
SLC30A6	up	1.86	5.92e-19	1.54e-17	chr2(+):32390910-32449181
IFFO2	up	1.86	2.01e-18	4.99e-17	chr1(-):19230774-19282826
PRICKLE1	up	1.86	4.17e-15	7.45e-14	chr12(-):42852140-42983572
SBF2-AS1	down	1.86	2.06e-14	3.42e-13	chr11(+):9779840-9832866
CCDC15	down	1.86	1.53e-11	1.79e-10	chr11(+):124824017-124911385
--	down	1.86	3.22e-10	3.21e-09	chr6(+):34216345-34248464
SLC16A14	up	1.86	6.7e-09	5.5e-08	chr2(-):230899687-230933715
--	down	1.86	1.51e-08	1.18e-07	chr3(+):185677758-185698666
WNT10B	down	1.86	4.95e-06	2.62e-05	chr12(-):49359123-49365645
DAG1	up	1.85	1.03e-31	6.77e-30	chr3(+):49507565-49573051
FARP1	down	1.85	1.86e-27	9.07e-26	chr13(+):98794816-99102025
LAMC2	down	1.85	1.62e-16	3.35e-15	chr1(+):183155174-183214262
SYT14	up	1.85	4.22e-14	6.8e-13	chr1(+):210111519-210337636
MEX3A	down	1.85	1.03e-08	8.24e-08	chr1(-):156041804-156051789
--	down	1.85	5.72e-08	4.12e-07	chr12(+):113416274-113449528
EIF4A2 // MIR1248 // SNORA4 // SNORA63 // SNORA81 // SNORD2	up	1.84	1.65e-35	1.35e-33	chr3(+):186501361-186507683
TOM1L1	down	1.84	1.6e-27	7.91e-26	chr17(+):52978052-53039328
KIAA0232	down	1.84	2.2e-25	9.49e-24	chr4(+):6784459-6885897
KRT80	up	1.84	5.34e-22	1.76e-20	chr12(-):52562780-52585784
ARL4A	up	1.84	4.31e-17	9.54e-16	chr7(+):12726452-12730559
ALDOC	up	1.84	4.66e-17	1.03e-15	chr17(-):26900134-26904191
RAB39A	up	1.84	1.68e-16	3.46e-15	chr11(+):107799201-107834206
LRRCC1	down	1.84	3.72e-15	6.68e-14	chr8(+):86019322-86058315
CDH10	up	1.84	4.44e-14	7.14e-13	chr5(-):24487210-24645087
LINC01111	up	1.84	5.47e-11	5.96e-10	chr8(+):77318889-77436565
--	down	1.84	7.64e-11	8.2e-10	chr6(-):13614345-13615387
CKS2	up	1.84	1.03e-10	1.1e-09	chr9(+):91926110-91931617
GPR137C	down	1.84	4.2e-09	3.57e-08	chr14(+):53019858-53104430
BMP4	up	1.84	1.05e-07	7.3e-07	chr14(-):54416457-54423580
--	up	1.84	1.2e-06	7.04e-06	chrM(-):7639-7670
--	up	1.84	5.42e-06	2.84e-05	chr10(-):48324788-48332197
--	up	1.84	0.00216	0.00655	chr7(+):72418056-72418109
GABARAPL1	up	1.83	1.31e-32	9.1e-31	chr12(+):10365429-10375729
SPTAN1	up	1.83	1.4e-31	9.11e-30	chr9(+):131314837-131395944
CIPC	down	1.83	9.43e-23	3.33e-21	chr14(+):77564578-77583629
--	down	1.83	2.55e-22	8.69e-21	chr7(-):41724713-41726643
WEE1	up	1.83	7.02e-22	2.29e-20	chr11(+):9595228-9611531
NDFIP1	up	1.83	1.9e-18	4.73e-17	chr5(+):141488210-141534010
TTLL7	down	1.83	2.47e-17	5.54e-16	chr1(-):84333288-84464833
C15orf52	down	1.83	1.36e-15	2.56e-14	chr15(-):40623654-40633168
TUB	down	1.83	3.09e-14	5.02e-13	chr11(+):8040791-8127653
NCR3LG1	down	1.83	2.74e-12	3.54e-11	chr11(+):17373309-17398869
SLC9A5	down	1.83	1.76e-11	2.04e-10	chr16(+):67271586-67306107
IFI44	down	1.83	3.52e-10	3.48e-09	chr1(+):79115474-79129761
PCYOX1L	down	1.83	1.1e-09	1.03e-08	chr5(+):148737570-148749221
ERICH2	down	1.83	9.63e-08	6.73e-07	chr2(+):171627192-171655481
BATF3	down	1.83	6.04e-07	3.73e-06	chr1(-):212859760-212873327
FGFRL1	down	1.83	2.03e-06	1.15e-05	chr4(+):1004940-1020686
MIR614	up	1.82	1.66e-42	1.97e-40	chr12(+):13067073-13070876
UAP1	down	1.82	5.58e-42	6.43e-40	chr1(+):162531230-162569633
LPCAT2	up	1.82	6.71e-26	2.99e-24	chr16(+):55542913-55620582
PLCB4	up	1.82	1.1e-23	4.17e-22	chr20(+):9049701-9461460
FMNL3	down	1.82	1.73e-23	6.45e-22	chr12(-):50031724-50101197
PBXIP1	up	1.82	7.76e-20	2.19e-18	chr1(-):154916552-154928639
ZFAS1	up	1.82	1.63e-19	4.49e-18	chr20(+):47894715-47905797
SYNE2	up	1.82	9.01e-18	2.13e-16	chr14(+):64319683-64693167
LDAH	down	1.82	1.82e-17	4.16e-16	chr2(-):20883774-21022890
STEAP2	down	1.82	1.38e-16	2.88e-15	chr7(+):89796904-89866992
FUBP1	down	1.82	3.62e-15	6.51e-14	chr1(-):78409741-78444889
MIR6777 // SREBF1	up	1.82	7.02e-15	1.22e-13	chr17(-):17714664-17740325
SNIP1	up	1.82	1.2e-13	1.84e-12	chr1(-):38000050-38019945
LINC00941	down	1.82	2.03e-13	3.02e-12	chr12(+):30948615-30955645
FOXG1	down	1.82	3.95e-13	5.66e-12	chr14(+):29235050-29239482
ISG20	down	1.82	5.38e-13	7.58e-12	chr15(+):89178868-89199575
PELI1	down	1.82	2.35e-12	3.05e-11	chr2(-):64319788-64371605
CERS4	down	1.82	9.12e-12	1.1e-10	chr19(+):8274217-8327305
--	up	1.82	1.67e-09	1.51e-08	chr8(-):89044244-89046790
BEX2	down	1.82	7.43e-08	5.28e-07	chrX(-):102564274-102565974
DOCK10	up	1.81	5.59e-31	3.41e-29	chr2(-):225629802-225907330
MIR6811 // MLPH	down	1.81	2.47e-28	1.29e-26	chr2(+):238395053-238463960
NCKAP1	up	1.81	4.18e-22	1.39e-20	chr2(-):183789579-183903586
EDEM1	down	1.81	1.07e-19	2.98e-18	chr3(+):5229331-5261650
SLC35A5	down	1.81	8.8e-19	2.25e-17	chr3(+):112280857-112303266
MSX2	up	1.81	8.29e-16	1.59e-14	chr5(+):174151575-174157901
FAM86JP	down	1.81	2.1e-14	3.48e-13	chr3(+):125635444-125648865
--	down	1.81	1.13e-12	1.54e-11	chr15(+):90816233-90821105
PPP1R15A	down	1.81	3.29e-11	3.68e-10	chr19(+):49375649-49379318
PBX1	up	1.81	1.14e-10	1.21e-09	chr1(+):164528597-164854300
OIP5	up	1.81	1.63e-07	1.1e-06	chr15(-):41601468-41624819
--	up	1.81	3.26e-07	2.09e-06	chr19(-):1874882-1876168
BCL3 // MIR8085	down	1.81	6.78e-07	4.14e-06	chr19(+):45250962-45263301
FDX1	up	1.81	9.66e-07	5.77e-06	chr11(+):110300661-110335608
EFNA5	down	1.81	1.77e-06	1.01e-05	chr5(-):106712590-107006596
CPLX1	up	1.81	8.51e-06	4.31e-05	chr4(-):778744-819945
APCDD1L-AS1	down	1.81	2.33e-05	0.000109	chr20(+):57090433-57194950
MFN1	up	1.8	1.39e-32	9.58e-31	chr3(+):179065480-179111006
NCEH1	up	1.8	4.01e-29	2.19e-27	chr3(-):172348435-172429014
MCFD2	down	1.8	6.6e-28	3.34e-26	chr2(-):47129009-47168994
IL32	down	1.8	1.43e-27	7.1e-26	chr16(+):3115313-3119820
UBTD2	down	1.8	1.62e-26	7.52e-25	chr5(-):171636650-171710795
ALDH1A3	down	1.8	1.66e-18	4.18e-17	chr15(+):101419897-101456829
BAMBI	up	1.8	2.27e-18	5.62e-17	chr10(+):28966424-28971867
MAN2B2	down	1.8	9.23e-18	2.18e-16	chr4(+):6576901-6625077
CDC42EP2	down	1.8	7.39e-16	1.42e-14	chr11(+):65082289-65089899
LRP8	down	1.8	3e-15	5.43e-14	chr1(-):53708036-53793821
--	down	1.8	4.99e-15	8.84e-14	chr7(-):43663966-43667238
MIS18A	down	1.8	7.31e-13	1.01e-11	chr21(-):33640532-33651467
GNG7	up	1.8	1.74e-12	2.3e-11	chr19(-):2510393-2702746
CRADD	down	1.8	8.8e-10	8.31e-09	chr12(+):94071147-94288616
CPEB4	down	1.8	4.62e-08	3.38e-07	chr5(+):173315331-173387994
FAM214B	down	1.8	6.99e-08	4.99e-07	chr9(-):35104109-35115969
--	up	1.8	2.94e-07	1.91e-06	chr1(-):156259882-156262810
HSD17B8	up	1.8	2.62e-06	1.45e-05	chr6(+):33172414-33174608
ESRRA	down	1.8	3.14e-06	1.72e-05	chr11(+):64073000-64084210
--	down	1.8	0.00705	0.0188	chr6(-):138178874-138178964
HRH1	down	1.79	1.96e-32	1.34e-30	chr3(+):11178779-11304938
FHOD1	down	1.79	1.35e-30	8.08e-29	chr16(-):67263294-67281425
GMNN	up	1.79	1.65e-24	6.69e-23	chr6(+):24775159-24786323
MKLN1	up	1.79	1.73e-22	6.03e-21	chr7(+):130794854-131181398
LRIG3	up	1.79	1.97e-21	6.19e-20	chr12(-):59265937-59314319
ABHD3	up	1.79	2e-18	4.96e-17	chr18(-):19230858-19284766
SAMD1	down	1.79	1.73e-17	3.97e-16	chr19(-):14198676-14201232
SOX12	down	1.79	5.75e-17	1.25e-15	chr20(+):306206-310872
MRS2	up	1.79	2.16e-16	4.37e-15	chr6(+):24403136-24426422
NAA25	up	1.79	5.19e-16	1.01e-14	chr12(-):112464493-112546635
RASGRF2	down	1.79	1.17e-13	1.8e-12	chr5(+):80256508-80525980
FOXL2NB	down	1.79	5.12e-13	7.23e-12	chr3(+):138666076-138672830
FCMR	down	1.79	9.91e-13	1.35e-11	chr1(-):207076633-207095378
FAM135A	down	1.79	4.06e-12	5.13e-11	chr6(+):71123107-71270875
--	down	1.79	3.74e-11	4.15e-10	chr21(+):45879814-45882078
SLC43A1	down	1.79	4.09e-10	4.01e-09	chr11(-):57252004-57283192
--	up	1.79	3.35e-08	2.49e-07	chrM(-):8673-8696
FBLIM1	down	1.79	1.31e-05	6.4e-05	chr1(+):16083154-16113084
CARMIL1	up	1.78	6.56e-37	5.72e-35	chr6(+):25279306-25620758
SLC30A9	down	1.78	5.8e-29	3.14e-27	chr4(+):41992523-42089550
GPRC5A	up	1.78	1.13e-28	6.01e-27	chr12(+):13043716-13066603
KLF13	down	1.78	3.58e-28	1.84e-26	chr15(+):31619048-31727867
ATP1B1	down	1.78	6.29e-27	2.96e-25	chr1(+):169075933-169101960
TBC1D13	up	1.78	3.27e-25	1.4e-23	chr9(+):131549486-131572710
RAPGEF1	down	1.78	5.45e-25	2.31e-23	chr9(-):134452158-134615331
KDELR3	up	1.78	1.45e-24	5.94e-23	chr22(+):38864067-38879450
MICALL1	down	1.78	1.05e-23	4e-22	chr22(+):38302155-38342880
PNPLA4	down	1.78	2.98e-22	1e-20	chrX(-):7866804-7895780
FUT10	up	1.78	1.19e-20	3.52e-19	chr8(-):33228342-33330664
OXTR	up	1.78	2.53e-18	6.23e-17	chr3(-):8792114-8811300
DCP2	up	1.78	2.01e-16	4.09e-15	chr5(+):112312407-112534392
FZD7	up	1.78	1.96e-15	3.62e-14	chr2(+):202899310-202903160
DEF6	down	1.78	2.29e-15	4.2e-14	chr6(+):35265595-35289546
ABCC2	down	1.78	5.19e-15	9.18e-14	chr10(+):101542355-101611949
BRCC3	down	1.78	1.02e-14	1.75e-13	chrX(+):154299695-154351348
IRAK2	down	1.78	6.21e-14	9.79e-13	chr3(+):10206563-10285427
DOCK4	down	1.78	1.51e-09	1.37e-08	chr7(-):111366165-111846462
ACBD7	up	1.78	3.43e-09	2.95e-08	chr10(-):15057071-15130775
SCNN1A	up	1.78	5.73e-09	4.78e-08	chr12(-):6456011-6486525
RIBC2	down	1.78	2.45e-08	1.86e-07	chr22(+):45809572-45828302
CRYL1	down	1.78	3.58e-08	2.66e-07	chr13(-):20977806-21100012
SFT2D2 // TBX19	up	1.78	1.07e-07	7.39e-07	chr1(+):168195242-168283662
FOXO4	up	1.78	2.35e-07	1.55e-06	chrX(+):70315999-70323384
MRPS2	down	1.78	2.37e-07	1.56e-06	chr9(+):138392477-138396519
PPP4R4	down	1.78	9.1e-07	5.46e-06	chr14(+):94640649-94746072
EPSTI1	down	1.78	1.2e-06	7.04e-06	chr13(-):43460524-43566407
--	down	1.78	4.71e-05	0.000206	chr1(-):184355040-184355655
ANXA3	up	1.77	1.07e-42	1.28e-40	chr4(+):79472742-79531597
LTC4S // MAML1	up	1.77	3.93e-34	3.05e-32	chr5(+):179159851-179223513
ABHD5	down	1.77	3.4e-30	1.99e-28	chr3(+):43732375-43764216
NCL	down	1.77	6.42e-28	3.26e-26	chr2(-):232319460-232348352
RAB5B	up	1.77	2.02e-25	8.71e-24	chr12(+):56367697-56390467
SRPK2	down	1.77	1.68e-21	5.33e-20	chr7(-):104756822-105029377
STAC	up	1.77	1.76e-21	5.54e-20	chr3(+):36421979-36589496
NPTX2	up	1.77	2.81e-19	7.52e-18	chr7(+):98246597-98259181
SOCS6	up	1.77	2.73e-18	6.72e-17	chr18(+):67956137-67997434
HOXB9	down	1.77	1.36e-17	3.15e-16	chr17(-):46698521-46703835
CIAPIN1	up	1.77	3.21e-17	7.18e-16	chr16(-):57462082-57481440
KITLG	down	1.77	5.38e-17	1.18e-15	chr12(-):88886571-88974250
ZNF83	down	1.77	1.07e-16	2.27e-15	chr19(-):53115620-53193834
FLVCR1	up	1.77	1.55e-16	3.2e-15	chr1(+):213031597-213072705
CSF1	up	1.77	3.83e-14	6.17e-13	chr1(+):110453233-110473623
--	down	1.77	6.03e-14	9.53e-13	chr3(+):183005268-183016285
PLA2G4A	down	1.77	1.95e-13	2.91e-12	chr1(+):186798032-186958113
MAN1A2	down	1.77	2.22e-13	3.29e-12	chr1(+):117910067-118069163
PLEKHB2	down	1.77	4.08e-13	5.85e-12	chr2(+):131862420-132111282
GSKIP	down	1.77	6.51e-13	9.05e-12	chr14(+):96829789-96853627
MYH16	down	1.77	2.41e-12	3.12e-11	chr7(+):98870924-98895592
ANKRD11	down	1.77	3.56e-12	4.54e-11	chr16(-):89334029-89556969
ARL14	up	1.77	2.55e-11	2.89e-10	chr3(+):160394947-160396233
BCL9L	down	1.77	1.26e-10	1.32e-09	chr11(-):118766849-118781613
MYC	down	1.77	5.03e-10	4.88e-09	chr8(+):128747680-128753678
--	down	1.77	1.77e-07	1.19e-06	chr17(+):36905613-36906969
--	down	1.77	2.12e-07	1.41e-06	chr1(-):155017670-155036467
--	down	1.77	4.2e-07	2.66e-06	chr4(-):110967011-110968478
--	down	1.77	1.81e-05	8.62e-05	chr5(-):175874021-175874536
SDCBP	up	1.76	1.39e-41	1.58e-39	chr8(+):59465728-59495422
WBP1L	down	1.76	4.5e-37	4.01e-35	chr10(+):104503682-104591851
HABP4	down	1.76	3.21e-23	1.17e-21	chr9(+):99212437-99253617
ACADSB	up	1.76	9.37e-22	3.03e-20	chr10(+):124768429-124817806
MFAP3	up	1.76	3.07e-20	8.83e-19	chr5(+):153418519-153437014
--	down	1.76	1.8e-17	4.13e-16	chr5(+):96371586-96373214
STOML2	down	1.76	4.48e-17	9.89e-16	chr9(-):35099773-35103192
MSI2	down	1.76	1.37e-16	2.86e-15	chr17(+):55333211-55762049
ARNTL	up	1.76	4.02e-12	5.1e-11	chr11(+):13299274-13408817
PHF13	down	1.76	1.73e-11	2e-10	chr1(+):6673745-6684093
--	down	1.76	2.78e-11	3.13e-10	chr7(-):43667913-43670219
LMO4	up	1.76	2.15e-10	2.19e-09	chr1(+):87794151-87814604
NSRP1	down	1.76	9.83e-10	9.21e-09	chr17(+):28443825-28513492
PXDN	down	1.76	1.02e-09	9.52e-09	chr2(-):1635660-1748319
PKDCC	down	1.76	3.81e-07	2.42e-06	chr2(+):42275161-42285666
--	down	1.76	2.33e-05	0.000109	chr5(-):93018977-93019079
EDNRA	down	1.76	0.00016	0.000627	chr4(+):148402069-148466106
HIST2H3D	up	1.76	0.000577	0.002	chr1(-):149784780-149785236
KDM1A	up	1.75	1.37e-43	1.69e-41	chr1(+):23345941-23410184
HARS2	up	1.75	1.03e-37	9.61e-36	chr5(+):140071011-140078903
CTNND1 // TMX2 // TMX2-CTNND1	up	1.75	7.1e-37	6.16e-35	chr11(+):57479995-57586652
ITCH	up	1.75	1.52e-36	1.29e-34	chr20(+):32951041-33099578
MIER1	up	1.75	5.7e-33	4.07e-31	chr1(+):67390578-67454302
CTAGE5	up	1.75	1.53e-31	9.9e-30	chr14(+):39734476-39857717
BCL2L11	up	1.75	2.63e-29	1.45e-27	chr2(+):111878491-111926022
FAM114A1	up	1.75	1.37e-26	6.35e-25	chr4(+):38869354-38947365
ERCC1	down	1.75	6.28e-23	2.26e-21	chr19(-):45910591-45982086
SLC2A3	down	1.75	1.41e-22	4.95e-21	chr12(-):8071824-8088892
SPTSSA	up	1.75	2.04e-22	7.07e-21	chr14(-):34902140-34931562
RARB	up	1.75	3.15e-21	9.72e-20	chr3(+):24870814-25639420
CACNG8 // MIR935	down	1.75	3.07e-18	7.53e-17	chr19(+):54466287-54493469
ZCCHC9	down	1.75	6.36e-18	1.52e-16	chr5(+):80597402-80609115
CCDC91	down	1.75	7.87e-16	1.51e-14	chr12(+):28332208-28703099
OSBPL10	down	1.75	4.84e-15	8.59e-14	chr3(-):31699402-32023342
--	down	1.75	2.25e-12	2.92e-11	chr11(+):67819100-67821228
TMEM41B	up	1.75	3.16e-12	4.05e-11	chr11(-):9302201-9336315
AP1S3	up	1.75	1.72e-11	2e-10	chr2(-):224616415-224702320
FILIP1L	up	1.75	6.19e-09	5.11e-08	chr3(-):99551988-99833358
PLAC8	up	1.75	8.64e-08	6.08e-07	chr4(-):84011213-84035911
SLC27A1	down	1.75	1.49e-06	8.62e-06	chr19(+):17579578-17616977
RASSF4	down	1.75	6.76e-06	3.48e-05	chr10(+):45454855-45490170
TAF15	up	1.74	1.92e-46	2.81e-44	chr17(+):34136459-34174245
GPR176	down	1.74	3.14e-39	3.2e-37	chr15(-):40091230-40213093
DHX32	up	1.74	5.43e-31	3.34e-29	chr10(-):127524909-127585027
PRKAG1	up	1.74	3.72e-30	2.15e-28	chr12(-):49396056-49412629
ACSL3	up	1.74	6.78e-28	3.42e-26	chr2(+):223725732-223808118
TIMM10B	down	1.74	1.17e-27	5.85e-26	chr11(+):6502677-6505910
PEX2	up	1.74	4.65e-27	2.21e-25	chr8(-):77892494-77913280
MBIP	up	1.74	7.56e-27	3.55e-25	chr14(-):36767764-36789883
FIGN	up	1.74	5.95e-26	2.66e-24	chr2(-):164461466-164592519
ALDH7A1	up	1.74	6.02e-25	2.54e-23	chr5(-):125877535-125931082
EPHA4	up	1.74	2.84e-20	8.2e-19	chr2(-):222282749-222438922
FHL1	down	1.74	3.21e-18	7.87e-17	chrX(+):135228861-135293518
SERINC5	up	1.74	5.16e-18	1.25e-16	chr5(-):79407050-79551901
TLDC1	down	1.74	6.23e-18	1.49e-16	chr16(-):84509966-84538364
ABHD10	up	1.74	5.28e-17	1.16e-15	chr3(+):111697723-111712214
ADGRG6	up	1.74	7.08e-17	1.53e-15	chr6(+):142622996-142767401
DLG3	down	1.74	1.11e-16	2.34e-15	chrX(+):69664705-69725337
IGF1R	up	1.74	6.9e-16	1.33e-14	chr15(+):99191768-99507758
INHBA	down	1.74	2.26e-15	4.15e-14	chr7(-):41728601-41742706
ZNF488	up	1.74	2.31e-15	4.22e-14	chr10(+):48355075-48373864
ANAPC16	up	1.74	1.96e-13	2.93e-12	chr10(+):73975758-73995616
GALNT16	down	1.74	3.47e-13	5.02e-12	chr14(+):69726681-69821190
DSP	up	1.74	5.95e-13	8.33e-12	chr6(+):7541808-7586950
ZEB1	down	1.74	6.21e-13	8.68e-12	chr10(+):31607423-31818742
REV3L	down	1.74	4.22e-12	5.32e-11	chr6(-):111620232-111804918
C10orf55	down	1.74	7.29e-12	8.88e-11	chr10(-):75669725-75682535
SEC61G	up	1.74	3.71e-11	4.12e-10	chr7(-):54819940-54826939
ZFP69B	down	1.74	6.81e-10	6.52e-09	chr1(+):40915774-40929388
PDZD4	down	1.74	1.16e-09	1.08e-08	chrX(-):153067623-153096022
KCNH3	down	1.74	1.11e-08	8.85e-08	chr12(+):49932940-49952095
DDIT4	up	1.74	3.99e-08	2.95e-07	chr10(+):74033677-74035797
--	down	1.74	7.33e-08	5.21e-07	chr4(+):128758917-128761883
LINC00942	down	1.74	1.1e-07	7.61e-07	chr12(+):1609657-1616484
LRTOMT	up	1.74	1.79e-07	1.2e-06	chr11(+):71791377-71821828
RGS20	down	1.74	1.98e-07	1.32e-06	chr8(+):54764368-54871864
HMCN1	up	1.74	3.3e-07	2.12e-06	chr1(+):185703683-186160085
LINC01273	up	1.74	0.000136	0.00054	chr20(+):48789107-48793208
--	down	1.74	0.00023	0.000872	chr6(+):139012805-139018425
ZNF815P	up	1.74	0.000323	0.00119	chr7(+):5862790-5894066
--	up	1.74	0.00306	0.00896	chr1(+):168215910-168215939
--	down	1.74	0.0055	0.0151	chr17(+):7485552-7485646
--	down	1.74	0.00807	NA	chr2(-):191320200-191320231
LINC00667	down	1.73	3.44e-43	4.22e-41	chr18(+):5238083-5246507
MME	down	1.73	1.41e-33	1.06e-31	chr3(+):154741913-154901518
HMGB1	down	1.73	2.33e-31	1.49e-29	chr13(-):31032053-31191736
S100A10	up	1.73	2.83e-27	1.37e-25	chr1(-):151955387-151966714
SLMAP	up	1.73	3.5e-25	1.49e-23	chr3(+):57742983-57915738
OTUB1	up	1.73	1.37e-24	5.63e-23	chr11(+):63753325-63765892
CYB5R4	up	1.73	1.48e-24	6.03e-23	chr6(+):84569370-84670144
HTATSF1P2	down	1.73	3.06e-22	1.03e-20	chr6(-):3019215-3025005
LGALS3	up	1.73	8.5e-21	2.54e-19	chr14(+):55595872-55612147
PAFAH1B2	up	1.73	2.14e-20	6.27e-19	chr11(+):117015000-117048887
--	down	1.73	6.45e-19	1.68e-17	chr12(+):113376157-113411052
CDC25B	up	1.73	4.69e-18	1.14e-16	chr20(+):3767419-3786768
TSHZ3	down	1.73	1.26e-17	2.92e-16	chr19(-):31765853-31840190
GPCPD1	up	1.73	1.72e-17	3.96e-16	chr20(-):5525081-5591672
TMEM50B	up	1.73	2.97e-17	6.64e-16	chr21(-):34804792-34852318
IDI1	up	1.73	5.11e-17	1.12e-15	chr10(-):1085362-1102656
WNK4	down	1.73	5.36e-15	9.46e-14	chr17(+):40932649-40949075
CDKN1B	up	1.73	1.49e-14	2.51e-13	chr12(+):12870204-12875314
AGFG2	up	1.73	2.99e-13	4.36e-12	chr7(+):100136834-100165842
TMEM19	up	1.73	4.82e-13	6.83e-12	chr12(+):72079878-72097840
--	down	1.73	6.78e-13	9.41e-12	chrX(+):108975929-108978188
EPHB2	down	1.73	3.68e-11	4.09e-10	chr1(+):23037331-23247985
ARMC4	down	1.73	9.34e-10	8.78e-09	chr10(-):28064115-28287979
THSD4	down	1.73	1.29e-09	1.18e-08	chr15(+):71389291-72075722
--	down	1.73	5.71e-08	4.12e-07	chr11(+):64013338-64015686
SNHG8	up	1.73	6.3e-08	4.51e-07	chr4(+):119199912-119200977
CXXC5	down	1.73	9.78e-08	6.83e-07	chr5(+):139026884-139063469
--	down	1.73	9.67e-07	5.78e-06	chr12(+):113344582-113369995
NUDT16L1	up	1.73	4.09e-06	2.19e-05	chr16(+):4743694-4745859
TEX261	down	1.72	1.16e-36	9.93e-35	chr2(-):71213070-71222001
GULP1	up	1.72	1.36e-29	7.62e-28	chr2(+):189156396-189460650
HSPB8	up	1.72	7.82e-23	2.78e-21	chr12(+):119616594-119632551
ADIPOR1	down	1.72	7.85e-19	2.03e-17	chr1(-):202909951-202927700
MYL9	up	1.72	1.05e-14	1.8e-13	chr20(+):35169887-35178226
SLC31A1	up	1.72	5.25e-14	8.37e-13	chr9(+):115983808-116029215
TBC1D12	up	1.72	8.17e-14	1.28e-12	chr10(+):96162186-96296089
GK	down	1.72	1.05e-13	1.63e-12	chrX(+):30671475-30749575
--	down	1.72	3.71e-12	4.71e-11	chr3(-):37283280-37285686
--	down	1.72	2.05e-11	2.36e-10	chr1(+):118069123-118071490
HPSE	down	1.72	4.91e-11	5.39e-10	chr4(-):84213615-84256306
ITGAE	up	1.72	3.49e-10	3.45e-09	chr17(-):3617920-3704544
KBTBD7	up	1.72	4.77e-10	4.63e-09	chr13(-):41765711-41768702
--	down	1.72	2.59e-09	2.27e-08	chr8(+):48975444-48977260
FBXO27	up	1.72	8.3e-09	6.73e-08	chr19(-):39514665-39523236
GSTM4	up	1.72	1.24e-08	9.83e-08	chr1(+):110198698-110208123
TRAF1	down	1.72	1.43e-08	1.12e-07	chr9(-):123664671-123691479
--	up	1.72	4.79e-08	3.49e-07	chr3(+):121468132-121470029
FAM83H	down	1.72	2.09e-07	1.39e-06	chr8(-):144806104-144815954
MAMDC4	down	1.72	6.37e-07	3.91e-06	chr9(+):139745395-139755252
TP53TG1	up	1.72	6.56e-07	4.02e-06	chr7(-):86954541-86974831
EEPD1	down	1.72	1.36e-06	7.92e-06	chr7(+):36192836-36341152
FAM117A	up	1.72	1.76e-06	1.01e-05	chr17(-):47787687-47865937
SMPDL3A	down	1.72	2.59e-06	1.44e-05	chr6(+):123110194-123130862
DMTN	up	1.72	5.85e-06	3.05e-05	chr8(+):21906466-21940037
LYRM4-AS1	down	1.72	6.32e-06	3.28e-05	chr6(+):5004050-5240729
--	down	1.72	0.00731	0.0194	chr16(-):46658670-46658761
TPST1	down	1.71	2.22e-26	1.02e-24	chr7(+):65670259-65825437
HNRNPA2B1	down	1.71	4.11e-26	1.86e-24	chr7(-):26229556-26241149
LYRM1	down	1.71	1.41e-24	5.78e-23	chr16(+):20911190-20936326
GM2A	up	1.71	2.13e-23	7.85e-22	chr5(+):150632613-150696998
MAP4K5	down	1.71	7.06e-23	2.53e-21	chr14(-):50885211-50999376
--	down	1.71	7.44e-22	2.42e-20	chr1(-):10517377-10519622
--	up	1.71	7.45e-22	2.42e-20	chr2(+):242381275-242386554
GCLC	up	1.71	1.09e-19	3.04e-18	chr6(-):53362140-53409927
CITED2	up	1.71	3.88e-19	1.03e-17	chr6(-):139693392-139695787
NMT2	up	1.71	4.7e-19	1.24e-17	chr10(-):15144585-15210709
STXBP1	down	1.71	4.61e-18	1.12e-16	chr9(+):130374486-130454995
ITGA11	down	1.71	1.07e-17	2.5e-16	chr15(-):68594050-68724504
--	up	1.71	6.04e-17	1.31e-15	chr8(-):118808613-118811253
ARPC5	down	1.71	6.89e-14	1.08e-12	chr1(-):183595328-183605076
ZER1	up	1.71	1.08e-13	1.67e-12	chr9(-):131492069-131534213
GALNT18	down	1.71	7.9e-13	1.09e-11	chr11(-):11292421-11643561
MARK2	down	1.71	1.22e-12	1.64e-11	chr11(+):63606398-63678491
GPAT3	up	1.71	1.33e-12	1.78e-11	chr4(+):84457067-84527028
IRF2BPL	down	1.71	2.96e-10	2.97e-09	chr14(-):77490888-77495042
PTCH1	down	1.71	1.19e-08	9.48e-08	chr9(-):98205270-98279247
YRDC	down	1.71	1.55e-07	1.05e-06	chr1(-):38268614-38273867
PITX1	down	1.71	3.79e-07	2.42e-06	chr5(-):134363424-134370324
ADAM11	down	1.71	8.98e-07	5.4e-06	chr17(+):42836547-42859212
DYRK4	down	1.71	2.13e-06	1.2e-05	chr12(+):4671370-4723325
ST6GAL1	down	1.71	7.68e-06	3.9e-05	chr3(+):186648315-186796341
NR2F1	up	1.71	0.000971	0.00322	chr5(+):92919043-92930321
--	up	1.71	0.00184	0.00567	chr17(+):18554914-18555998
--	down	1.71	0.00899	0.0232	chr16(-):69358295-69358320
GTF3C2	up	1.7	4.14e-41	4.51e-39	chr2(-):27548716-27579901
NUDT16	down	1.7	1.8e-36	1.51e-34	chr3(+):131100515-131107674
RTF1	down	1.7	4.25e-31	2.66e-29	chr15(+):41709302-41775760
XPO5	down	1.7	3.1e-28	1.62e-26	chr6(-):43490069-43543812
GOLPH3L	up	1.7	1.61e-24	6.54e-23	chr1(-):150618701-150669672
USP47	up	1.7	6.11e-24	2.38e-22	chr11(+):11862970-11980872
TACC1	down	1.7	2.22e-22	7.65e-21	chr8(+):38585704-38710546
PKP3	up	1.7	6.37e-18	1.52e-16	chr11(+):392599-404909
DNMT3B	up	1.7	2.23e-17	5.02e-16	chr20(+):31350191-31397161
AGL	down	1.7	5.53e-17	1.21e-15	chr1(+):100315640-100389579
CNKSR3 // IPCEF1	up	1.7	6.06e-17	1.32e-15	chr6(-):154475618-154831793
HS6ST1	up	1.7	8.92e-17	1.9e-15	chr2(-):129023055-129076253
HOXC13	up	1.7	1.99e-16	4.06e-15	chr12(+):54332576-54340328
THY1	down	1.7	5.55e-16	1.08e-14	chr11(-):119288652-119295695
RDX	down	1.7	1.97e-14	3.28e-13	chr11(-):110045605-110167437
L3HYPDH	down	1.7	5.89e-12	7.27e-11	chr14(-):59939406-59951126
PTPRE	down	1.7	2.35e-11	2.69e-10	chr10(+):129705323-129884119
UBE2B	up	1.7	3.08e-11	3.45e-10	chr5(+):133706867-133812477
--	down	1.7	4.4e-11	4.84e-10	chr17(-):43246172-43248852
C5	down	1.7	5.75e-11	6.26e-10	chr9(-):123714616-123837452
TRABD2A	down	1.7	1.12e-10	1.18e-09	chr2(-):85048790-85108369
PRDX1	up	1.7	1.59e-09	1.44e-08	chr1(-):45976708-45988562
TMEM55A	down	1.7	2.58e-09	2.26e-08	chr8(-):92006499-92053203
FAM214A	up	1.7	5.27e-09	4.42e-08	chr15(-):52873530-52970954
--	up	1.7	3.01e-08	2.26e-07	chr16(+):81418851-81421422
HOMER2	down	1.7	3.08e-08	2.31e-07	chr15(-):83509838-83621476
PDRG1	up	1.7	5.67e-08	4.09e-07	chr20(-):30532759-30539895
EPB41L5	up	1.7	6.22e-08	4.46e-07	chr2(+):120770604-120936697
C19orf52	up	1.7	1.06e-07	7.35e-07	chr19(+):11039424-11040929
PLEKHG2	down	1.7	1.33e-07	9.11e-07	chr19(+):39903750-39919054
MAMLD1	down	1.7	2.76e-07	1.8e-06	chrX(+):149529836-149682448
MMP19	down	1.7	5.16e-06	2.72e-05	chr12(-):56229214-56236767
TCF7	down	1.7	9.16e-06	4.61e-05	chr5(+):133450402-133483927
CRABP2	up	1.7	2.03e-05	9.54e-05	chr1(-):156669402-156675608
LINC01515	down	1.7	0.000116	0.000466	chr10(+):67331183-67526299
TMSB4X	up	1.7	0.000343	0.00125	chrX(+):12993222-12995345
RAB3D	down	1.7	0.000372	0.00135	chr19(-):11432723-11450344
--	down	1.7	0.0101	0.0257	chr13(-):49549559-49549590
GALNT7	up	1.69	2.06e-23	7.66e-22	chr4(+):174089904-174245117
CDC42	up	1.69	2.96e-22	9.96e-21	chr1(+):22379120-22419435
--	down	1.69	7.43e-22	2.42e-20	chr7(+):100737328-100739589
SNAP23	up	1.69	2.33e-20	6.81e-19	chr15(+):42787458-42825257
MAPKBP1	down	1.69	2.78e-20	8.04e-19	chr15(+):42066626-42120051
DCLK2	up	1.69	9.65e-20	2.7e-18	chr4(+):150999426-151178609
PLA2G15	up	1.69	8.43e-19	2.16e-17	chr16(+):68279207-68294959
NID2	up	1.69	1.82e-18	4.56e-17	chr14(-):52471521-52536546
ZNF805	up	1.69	2.1e-16	4.26e-15	chr19(+):57751972-57774106
HN1	up	1.69	4.43e-14	7.13e-13	chr17(-):73131338-73150778
DGAT1 // MIR6848	up	1.69	8.4e-14	1.31e-12	chr8(-):145538246-145550582
UBE2S	down	1.69	1.11e-13	1.71e-12	chr19(-):55912650-55919325
NAV2	down	1.69	1.65e-13	2.48e-12	chr11(+):19372271-20143146
SETD7	down	1.69	2.55e-13	3.76e-12	chr4(-):140417088-140477923
--	down	1.69	5.08e-12	6.36e-11	chr12(+):3150603-3154890
LYAR	down	1.69	1.57e-11	1.83e-10	chr4(-):4269431-4291896
SNRNP25	up	1.69	1.9e-11	2.2e-10	chr16(+):103008-107668
GATAD1	down	1.69	4.33e-10	4.23e-09	chr7(+):92076762-92089381
--	up	1.69	9.77e-10	9.16e-09	chr14(+):75292224-75295550
NEMP2	down	1.69	4.73e-09	3.99e-08	chr2(-):191371619-191399468
COL13A1	down	1.69	5.08e-09	4.26e-08	chr10(+):71561644-71718904
TECPR1	down	1.69	1.49e-08	1.17e-07	chr7(-):97844755-97881563
HEXIM2	up	1.69	1.66e-08	1.3e-07	chr17(+):43237541-43247406
ZNF784	up	1.69	4.37e-08	3.2e-07	chr19(-):56132107-56135941
LACC1	down	1.69	7.75e-08	5.49e-07	chr13(+):44453420-44468067
--	up	1.69	3.61e-07	2.31e-06	chr2(-):36581893-36582713
CYP11A1	up	1.69	1.68e-06	9.65e-06	chr15(-):74630103-74660081
KIAA1644	down	1.69	3.97e-06	2.13e-05	chr22(-):44639557-44708731
TMEM126A	up	1.69	5.4e-06	2.83e-05	chr11(+):85358963-85367597
--	down	1.69	0.00172	0.00533	chr22(+):18576739-18576835
--	up	1.69	0.00478	0.0133	chr19(+):35874118-35874240
--	down	1.69	0.00811	0.0212	chr7(+):99690460-99690533
PAPSS2	up	1.68	2.69e-31	1.72e-29	chr10(+):89419476-89507460
NPM1	down	1.68	1.46e-27	7.22e-26	chr5(+):170814120-170837888
TRIM65	down	1.68	3.04e-23	1.11e-21	chr17(-):73885043-73893084
MED28	up	1.68	4.11e-23	1.49e-21	chr4(+):17616251-17629791
FAM13B	up	1.68	1.29e-21	4.13e-20	chr5(-):137273612-137368802
--	down	1.68	2.57e-21	8.01e-20	chr16(-):88216571-88220375
F11R // TSTD1	up	1.68	1.43e-20	4.23e-19	chr1(-):160965001-161008784
UBE2D4	up	1.68	1.32e-18	3.34e-17	chr7(+):43684389-43995734
CLASP2	up	1.68	5.72e-18	1.37e-16	chr3(-):33537741-33759848
FAM220A	up	1.68	1.44e-16	2.99e-15	chr7(-):6369041-6388606
ZNF239	down	1.68	5.99e-14	9.47e-13	chr10(-):44051792-44070066
AASDHPPT	down	1.68	2.3e-13	3.4e-12	chr11(+):105948285-105969419
--	down	1.68	5.41e-12	6.73e-11	chr1(-):155201063-155203428
FAM222B	up	1.68	5.61e-12	6.96e-11	chr17(-):27082996-27169857
CNEP1R1	up	1.68	7.97e-11	8.54e-10	chr16(+):50059117-50070998
ABCC3	down	1.68	1.56e-10	1.62e-09	chr17(+):48712218-48769062
STXBP3	up	1.68	6.73e-10	6.44e-09	chr1(+):109289285-109352139
--	up	1.68	1.2e-09	1.11e-08	chr6(-):19729652-19804990
GCLM	up	1.68	6.47e-09	5.32e-08	chr1(-):94350758-94375154
CD44	down	1.68	6.55e-09	5.38e-08	chr11(+):35160417-35253942
--	down	1.68	1e-08	8.02e-08	chr2(+):118771750-118773247
NTNG1	down	1.68	9.09e-06	4.58e-05	chr1(+):107682540-108027520
--	down	1.68	4.01e-05	0.000178	chr9(+):132251920-132289414
--	up	1.68	0.000213	0.000814	chr2(+):132481093-132482073
UFC1	up	1.67	5.93e-35	4.73e-33	chr1(+):161123534-161128646
CAPN7	up	1.67	4.57e-31	2.84e-29	chr3(+):15247733-15294422
AMFR	up	1.67	2.62e-29	1.45e-27	chr16(-):56395365-56459450
IDH3A	down	1.67	1.01e-24	4.17e-23	chr15(+):78441702-78462883
P3H2	up	1.67	3.93e-24	1.55e-22	chr3(-):189674519-189840226
SPATA2	up	1.67	7.84e-24	3.03e-22	chr20(-):48519931-48532080
PRELID2	down	1.67	1.29e-21	4.13e-20	chr5(-):145135907-145214932
MIR6778 // SHMT1	up	1.67	1.64e-21	5.21e-20	chr17(-):18231174-18266877
ZC3H7B	down	1.67	6.1e-21	1.83e-19	chr22(+):41697507-41756151
HIBCH	up	1.67	1.41e-19	3.91e-18	chr2(-):191069361-191184771
CARNMT1	up	1.67	1.42e-19	3.92e-18	chr9(-):77595714-77643346
PFAS	down	1.67	1.38e-17	3.18e-16	chr17(+):8152596-8173808
EIF4EBP1	down	1.67	1.61e-17	3.71e-16	chr8(+):37888020-37917882
MED1	down	1.67	2.19e-17	4.93e-16	chr17(-):37560538-37607527
PAQR7	up	1.67	8.83e-17	1.88e-15	chr1(-):26187975-26197744
ZNF271P	down	1.67	1.35e-16	2.83e-15	chr18(+):32870236-32890729
SECISBP2L	down	1.67	2.27e-16	4.59e-15	chr15(-):49280838-49338760
CTSV	up	1.67	2.53e-16	5.07e-15	chr9(-):99791961-99918838
PDCL	up	1.67	3.23e-16	6.44e-15	chr9(-):125580376-125590935
CDKN2AIP	up	1.67	4.66e-16	9.19e-15	chr4(+):184365744-184370215
DRAP1	down	1.67	4.8e-16	9.41e-15	chr11(+):65686728-65689047
CHST11	down	1.67	5.7e-16	1.1e-14	chr12(+):104850692-105155792
RASA2	down	1.67	2.24e-15	4.11e-14	chr3(+):141205889-141334204
TRIM2	down	1.67	1e-14	1.72e-13	chr4(+):154074270-154260474
--	down	1.67	5.47e-14	8.7e-13	chr11(+):45168193-45236292
TMEM263	up	1.67	1.17e-13	1.79e-12	chr12(+):107349500-107367815
RAB2A	up	1.67	1.97e-13	2.94e-12	chr8(+):61429469-61536203
MOAP1	down	1.67	3.51e-13	5.07e-12	chr14(-):93648548-93651260
HIC2	up	1.67	3.78e-13	5.44e-12	chr22(+):21771693-21805748
SGCB	down	1.67	3.78e-13	5.44e-12	chr4(-):52886863-52904485
FECH	up	1.67	1.37e-11	1.62e-10	chr18(-):55212074-55253969
FASTKD5 // UBOX5	up	1.67	1.57e-11	1.84e-10	chr20(-):3088220-3140556
MAP4K4	down	1.67	1.6e-11	1.87e-10	chr2(+):102314165-102511151
EPHB1	down	1.67	3.62e-11	4.03e-10	chr3(+):134514099-134979305
CBLB	up	1.67	5.1e-11	5.58e-10	chr3(-):105374305-105588266
--	down	1.67	2.38e-10	2.42e-09	chr16(-):88210904-88212216
ARHGEF9	down	1.67	7.47e-10	7.12e-09	chrX(-):62854848-63005438
DLX4	down	1.67	1.17e-09	1.08e-08	chr17(+):48046556-48052323
SIPA1L2	up	1.67	2.03e-09	1.81e-08	chr1(-):232533714-232651354
--	down	1.67	4.6e-09	3.88e-08	chr5(-):167975501-167979974
ZNF185	down	1.67	5.89e-09	4.89e-08	chrX(+):152082986-152142024
CASD1	down	1.67	9.6e-09	7.71e-08	chr7(+):94139159-94186330
EDN1	up	1.67	1.61e-08	1.26e-07	chr6(+):12290529-12297426
SERPINB7	up	1.67	8.92e-08	6.27e-07	chr18(+):61420281-61472612
GDPD3	down	1.67	2.35e-07	1.55e-06	chr16(-):30116132-30124878
MAST4	down	1.67	4.42e-07	2.79e-06	chr5(+):65892176-66465423
BRE-AS1 // RBKS	up	1.67	1.48e-05	7.17e-05	chr2(-):28004231-28113981
HINT3	up	1.67	5.32e-05	0.000229	chr6(+):126277861-126301387
PCBD2	up	1.67	9.28e-05	0.000381	chr5(+):134240806-134305348
EID2	up	1.67	0.000868	0.0029	chr19(-):40029449-40030839
--	down	1.67	0.00141	0.0045	chr16(+):84150656-84151172
SNORA23	down	1.67	0.0102	0.026	chr11(+):9450313-9450501
SNORD99	up	1.67	0.0111	0.0278	chr1(-):28905255-28905334
GID8	down	1.66	2.53e-30	1.48e-28	chr20(+):61569441-61579825
MRTO4	down	1.66	1.03e-28	5.51e-27	chr1(+):19578075-19586622
GNPTAB	up	1.66	1.9e-25	8.26e-24	chr12(-):102139276-102224645
GPBP1L1	up	1.66	3.92e-25	1.67e-23	chr1(-):46092978-46152302
FAM129A	down	1.66	7.73e-24	2.99e-22	chr1(-):184729746-184943718
PLPP4	up	1.66	5.32e-21	1.61e-19	chr10(+):122216466-122349375
DNAJB4	up	1.66	1.1e-20	3.28e-19	chr1(+):78444842-78483646
ATP8B1	up	1.66	7.9e-20	2.23e-18	chr18(-):55313661-55470327
HK2	down	1.66	2.52e-18	6.22e-17	chr2(+):75059782-75120479
SPOCD1	down	1.66	5.51e-18	1.33e-16	chr1(-):32256024-32281652
RILPL2	up	1.66	2.06e-17	4.69e-16	chr12(-):123899588-123921280
FBXW7	down	1.66	2.47e-16	4.97e-15	chr4(-):153242410-153456393
CNOT6L	up	1.66	3.22e-15	5.82e-14	chr4(-):78634541-78740544
AKR1A1	up	1.66	2.11e-14	3.48e-13	chr1(+):46016455-46035722
--	up	1.66	1.19e-13	1.82e-12	chr14(+):69658194-69710737
GDAP1	up	1.66	1.39e-13	2.1e-12	chr8(+):75262618-75279333
PDSS1	down	1.66	3.27e-13	4.73e-12	chr10(+):26986353-27036197
ERI1	up	1.66	7.1e-11	7.65e-10	chr8(+):8860314-8890851
ZMYM5	up	1.66	1.58e-10	1.64e-09	chr13(-):20397622-20437776
BCL2L12	up	1.66	3.18e-10	3.16e-09	chr19(+):50168399-50177173
FGF1	down	1.66	1.47e-09	1.35e-08	chr5(-):141971740-142077635
GMPR	up	1.66	4.16e-09	3.54e-08	chr6(+):16238811-16295780
ADAT3 // SCAMP4	up	1.66	5.75e-09	4.78e-08	chr19(+):1905371-1926011
SERP1	up	1.66	7.82e-09	6.36e-08	chr3(-):150259779-150320961
--	up	1.66	1.65e-08	1.29e-07	chr6(+):34663931-34665248
KLHDC8B	up	1.66	3.68e-07	2.35e-06	chr3(+):49209018-49213918
SFXN5	down	1.66	8.76e-07	5.27e-06	chr2(-):73169165-73298965
--	down	1.66	2.91e-06	1.6e-05	chr5(+):133562101-133563504
VASN	down	1.66	1.53e-05	7.39e-05	chr16(+):4421849-4433529
LFNG // MIR4648	down	1.66	4.72e-05	0.000206	chr7(+):2552163-2568809
RPL39	up	1.66	0.000421	0.00151	chrX(-):118920469-118925622
--	up	1.66	0.00402	0.0114	chrX(-):108975213-108975708
MIR4720	up	1.66	0.0104	0.0264	chr16(+):81418604-81418698
--	down	1.66	0.0107	NA	chr14(+):52042657-52042679
--	up	1.66	0.016	0.0386	chr16(+):81418500-81418531
ZNF160	down	1.65	9.14e-20	2.56e-18	chr19(-):53569867-53606687
RNF141	up	1.65	1.09e-17	2.55e-16	chr11(-):10533225-10562774
FAM103A1	up	1.65	1.68e-16	3.46e-15	chr15(+):83654955-83659807
OSBPL1A	up	1.65	2.97e-16	5.94e-15	chr18(-):21742009-21977833
ITGA4	up	1.65	9.27e-16	1.77e-14	chr2(+):182321619-182403655
HEATR6	down	1.65	1.25e-15	2.36e-14	chr17(-):58120543-58156436
ZNF609	down	1.65	4.55e-15	8.1e-14	chr15(+):64791619-64978267
SLC12A2	up	1.65	5.88e-14	9.32e-13	chr5(+):127419458-127525379
C16orf87	up	1.65	2.59e-13	3.82e-12	chr16(-):46830520-46865078
TTC3	up	1.65	7.48e-13	1.03e-11	chr21(+):38445484-38575419
IFI30 // PIK3R2	up	1.65	1e-12	1.37e-11	chr19(+):18263965-18288936
SLC7A6	up	1.65	2.15e-12	2.8e-11	chr16(+):68298419-68335726
GRPR	down	1.65	1.05e-11	1.25e-10	chrX(+):16141424-16171641
IL6ST	down	1.65	3.2e-11	3.58e-10	chr5(-):55230938-55290821
DUSP6	down	1.65	3.58e-10	3.54e-09	chr12(-):89741602-89746636
--	up	1.65	5.45e-10	5.27e-09	chr5(+):132440750-132442139
UNG	up	1.65	1.06e-09	9.9e-09	chr12(+):109535399-109548798
PLPP3	up	1.65	6.52e-09	5.36e-08	chr1(-):56959939-57045257
--	up	1.65	1.34e-08	1.06e-07	chrM(-):13293-13380
HNRNPA0	up	1.65	3.6e-08	2.67e-07	chr5(-):137087075-137090052
FAM72B	down	1.65	1.32e-07	9.06e-07	chr1(+):120839005-120855681
GLI2	down	1.65	2.7e-07	1.76e-06	chr2(+):121493823-121750228
SLC25A30	down	1.65	5.97e-07	3.69e-06	chr13(-):45967451-45992590
SLC25A37	down	1.65	1.2e-06	7.04e-06	chr8(+):23386308-23485466
SCNN1D	down	1.65	1.76e-06	1.01e-05	chr1(+):1209390-1227409
RGS14	up	1.65	4.5e-06	2.39e-05	chr5(+):176784842-176799598
CCDC92	up	1.65	6.19e-06	3.21e-05	chr12(-):124420955-124457532
ADTRP	down	1.65	1.72e-05	8.23e-05	chr6(-):11713890-11779280
SERTAD1	down	1.65	3.54e-05	0.000159	chr19(-):40927499-40931932
C14orf93	down	1.65	4.54e-05	0.000199	chr14(-):23456111-23479410
TNFRSF19	down	1.65	5.81e-05	0.000249	chr13(+):24144509-24250243
NOG	down	1.65	6.93e-05	0.000292	chr17(+):54671060-54672951
--	up	1.65	9.84e-05	0.000402	chr12(-):49579254-49579344
--	up	1.65	0.000235	0.000889	chr7(+):72417221-72417297
AREG	down	1.65	0.00223	0.00675	chr4(+):75310815-75320727
--	down	1.65	0.0179	0.0423	chr6(-):34250215-34250240
ACBD5	up	1.64	4.41e-25	1.87e-23	chr10(-):27484144-27531068
RPL13A // RPL13AP5 // SNORD32A // SNORD33 // SNORD34 // SNORD35A	up	1.64	5.36e-24	2.11e-22	chr19(+):49990811-49995562
BTBD3	up	1.64	5.74e-21	1.73e-19	chr20(+):11871371-11907242
HSPA1A	up	1.64	1.57e-19	4.33e-18	chr6(+):31783291-31785722
KIAA1161	up	1.64	1.92e-19	5.26e-18	chr9(-):34366664-34376894
CD40	down	1.64	2.39e-17	5.39e-16	chr20(+):44746893-44758384
ASPHD2	up	1.64	4.14e-17	9.18e-16	chr22(+):26825280-26840980
DGCR2 // DGCR11	up	1.64	8.13e-17	1.74e-15	chr22(-):19023795-19109967
LINC00707	down	1.64	1.23e-16	2.58e-15	chr10(+):6821541-6884867
FRAT2	up	1.64	1.32e-16	2.76e-15	chr10(-):99092255-99094458
MICAL2	down	1.64	3.65e-16	7.25e-15	chr11(+):12115543-12285336
SNX12	up	1.64	4.87e-16	9.55e-15	chrX(-):70207156-70293276
ANXA1	up	1.64	6.88e-15	1.2e-13	chr9(+):75766647-75785307
RPRD1B	down	1.64	1.89e-14	3.15e-13	chr20(+):36661948-36720764
GAS6-AS2	down	1.64	2.12e-14	3.51e-13	chr13(+):114567150-114569805
GAS5 // SNORA103 // SNORD47 // SNORD76 // SNORD80	up	1.64	2.46e-14	4.03e-13	chr1(-):173833040-173837131
NEU1 // SLC44A4	up	1.64	4.52e-14	7.25e-13	chr6(-):31826830-31846823
ARL6IP1	up	1.64	8.5e-14	1.33e-12	chr16(-):18802983-18813000
MIR7114 // NSMF	down	1.64	1.69e-13	2.53e-12	chr9(-):140342022-140353786
LRRC20	down	1.64	2.65e-13	3.89e-12	chr10(-):72058726-72142406
ZYG11B	up	1.64	1.67e-12	2.21e-11	chr1(+):53192126-53293014
UPF3B	up	1.64	3.68e-12	4.67e-11	chrX(-):118967989-118986991
ABCB6 // ATG9A	up	1.64	7.66e-12	9.3e-11	chr2(-):220074485-220094410
HIST1H1C	up	1.64	7.07e-11	7.63e-10	chr6(-):26055781-26056701
WASF3	up	1.64	8.31e-11	8.86e-10	chr13(+):27131840-27263080
UBTD1	down	1.64	1.13e-10	1.19e-09	chr10(+):99258639-99330967
C7orf26	up	1.64	4.17e-10	4.08e-09	chr7(+):6629652-6648356
TACC2	up	1.64	6.38e-10	6.13e-09	chr10(+):123748689-124014059
PCGF3	down	1.64	7.07e-10	6.74e-09	chr4(+):699530-764768
--	down	1.64	9.74e-10	9.14e-09	chr2(-):75155397-75156763
RBCK1	down	1.64	1.71e-07	1.15e-06	chr20(+):388694-412779
--	down	1.64	1.87e-07	1.25e-06	chr22(-):36633473-36635231
C12orf76	up	1.64	2.76e-07	1.8e-06	chr12(-):110478983-110511439
ZNF606	down	1.64	4.46e-07	2.81e-06	chr19(-):58478158-58516313
TVP23B	up	1.64	1.14e-06	6.72e-06	chr17(+):18684308-18710027
VGLL4	down	1.64	4.37e-06	2.33e-05	chr3(-):11597539-11762242
C7orf25 // PSMA2	up	1.64	7.12e-06	3.64e-05	chr7(-):42948874-42971805
PIGF	down	1.64	2.77e-05	0.000127	chr2(-):46808414-46844251
TMEM217	down	1.64	9.63e-05	0.000394	chr6(-):37179954-37225931
CCL5	down	1.64	0.000178	0.000693	chr17(-):34198498-34207377
--	down	1.64	0.000323	0.00119	chr19(-):59083057-59083476
DTWD2	up	1.64	0.000564	0.00196	chr5(-):118171769-118324300
ENO1-AS1	down	1.64	0.00112	0.00364	chr1(+):8938894-8939944
SNORA79	down	1.64	0.00908	0.0234	chr14(-):81669039-81669178
PDXDC1	up	1.63	4.43e-32	2.96e-30	chr16(+):15068592-15233267
C10orf76	up	1.63	1.72e-30	1.02e-28	chr10(-):103605356-103815951
--	up	1.63	7.04e-28	3.54e-26	chr2(+):206642418-206644435
SDHA	down	1.63	1.13e-21	3.64e-20	chr5(+):218338-257196
PPP1CC	up	1.63	1.14e-20	3.38e-19	chr12(-):111157613-111180783
TCEAL1	up	1.63	4.21e-19	1.11e-17	chrX(+):102883648-102885874
KBTBD4	up	1.63	1.78e-16	3.64e-15	chr11(-):47587449-47600567
SEMA3A	up	1.63	2.53e-14	4.12e-13	chr7(-):83587660-83824310
BAG2	down	1.63	3.58e-14	5.79e-13	chr6(+):57037104-57050010
DTNB	up	1.63	3.12e-13	4.54e-12	chr2(-):25600067-25896516
VAMP2	down	1.63	1.02e-11	1.22e-10	chr17(-):8062465-8066864
RING1	up	1.63	2.92e-11	3.28e-10	chr6(+):33176277-33180499
ADGRL1	down	1.63	5.49e-11	5.99e-10	chr19(-):14258551-14316982
ANTXR2	down	1.63	2.17e-10	2.21e-09	chr4(-):80822773-80994629
FBXL17	down	1.63	5.43e-10	5.25e-09	chr5(-):107194751-107717799
AP4M1	down	1.63	7.76e-10	7.37e-09	chr7(+):99699130-99707941
AKNA	down	1.63	1.42e-08	1.12e-07	chr9(-):117098408-117160756
C19orf57	down	1.63	1.8e-08	1.4e-07	chr19(-):13993168-14016909
RWDD3 // TMEM56 // TMEM56-RWDD3	up	1.63	2.18e-08	1.67e-07	chr1(+):95558071-95712773
PRDM8	down	1.63	4.28e-08	3.15e-07	chr4(+):81105439-81125480
RPS18	up	1.63	7.19e-08	5.12e-07	chr6(+):33239799-33244286
HIST1H2BJ	up	1.63	1.08e-06	6.38e-06	chr6(-):27075060-27100576
ZDHHC21	down	1.63	1.73e-06	9.93e-06	chr9(-):14555479-14693480
TNRC6C	down	1.63	5.6e-06	2.92e-05	chr17(+):76000318-76104916
KRT81	up	1.63	2.04e-05	9.59e-05	chr12(-):52667442-52702157
--	down	1.63	5.46e-05	0.000235	chr17(-):60694231-60704883
--	down	1.63	0.0246	0.0559	chr19(+):14163896-14163960
LTBP2	down	1.62	2.21e-22	7.64e-21	chr14(-):74964887-75079034
LUZP6 // MTPN	up	1.62	1.82e-20	5.36e-19	chr7(-):135611503-135662204
--	down	1.62	2.74e-20	7.96e-19	chr9(-):96205615-96208678
UBE2G1	up	1.62	1.94e-19	5.3e-18	chr17(-):4172512-4269969
TUSC2	down	1.62	7.32e-19	1.9e-17	chr3(-):50362341-50365669
TGM2	down	1.62	1.06e-16	2.24e-15	chr20(-):36755790-36794980
MIR8072 // SBNO1	up	1.62	1.33e-16	2.78e-15	chr12(-):123773656-123849756
JKAMP	down	1.62	1.97e-16	4.02e-15	chr14(+):59951161-59972122
KIFC3 // MIR6772	down	1.62	5.25e-16	1.02e-14	chr16(-):57792129-57897074
PRDX6	up	1.62	3.82e-15	6.87e-14	chr1(+):173446476-173457952
CRBN	up	1.62	6.68e-15	1.17e-13	chr3(-):3190682-3221401
IPO11 // LRRC70	up	1.62	8.66e-15	1.49e-13	chr5(+):61699874-61924416
NOA1	up	1.62	3.13e-14	5.07e-13	chr4(-):57829510-57844989
--	down	1.62	4.13e-13	5.92e-12	chr13(+):52337976-52340928
AKTIP	up	1.62	5.22e-13	7.36e-12	chr16(-):53524953-53537216
IER3	down	1.62	5.52e-13	7.76e-12	chr6(-):30710977-30712328
EMP1	down	1.62	7.34e-13	1.01e-11	chr12(+):13349602-13369708
TOM1L2	up	1.62	1.65e-12	2.18e-11	chr17(-):17746823-17875784
SLC35G2	up	1.62	1.69e-12	2.23e-11	chr3(+):136537489-136574732
TXNDC16	up	1.62	3.35e-12	4.29e-11	chr14(-):52897309-53019301
FAM60A	up	1.62	5.69e-12	7.04e-11	chr12(-):31433529-31479159
FAM43A	down	1.62	1.53e-10	1.58e-09	chr3(+):194406622-194409764
CREBRF	up	1.62	2.16e-10	2.21e-09	chr5(+):172483353-172566291
CD274	down	1.62	5.78e-10	5.57e-09	chr9(+):5450499-5470567
C11orf95	down	1.62	2.1e-09	1.88e-08	chr11(-):63527364-63536113
COQ3	up	1.62	2.7e-09	2.36e-08	chr6(-):99817276-99842088
MAP3K10	down	1.62	3.85e-09	3.29e-08	chr19(+):40697651-40721486
SENP8	up	1.62	7.91e-09	6.43e-08	chr15(+):72406599-72433311
SMIM14	up	1.62	1.25e-08	9.87e-08	chr4(-):39548918-39640618
GOLT1B	up	1.62	2.09e-08	1.61e-07	chr12(+):21654699-21671337
SNCA	up	1.62	2.74e-08	2.07e-07	chr4(-):90645250-90759447
PROM2	down	1.62	8.04e-08	5.68e-07	chr2(+):95940196-95957054
PLD1	up	1.62	1.35e-07	9.21e-07	chr3(-):171318195-171528740
FOXN3-AS1	down	1.62	1.71e-07	1.15e-06	chr14(+):89883698-89886136
UBN2	up	1.62	2.08e-07	1.38e-06	chr7(+):138916231-139014161
STX1A	down	1.62	6.06e-07	3.74e-06	chr7(-):73113535-73134017
CCDC102A	down	1.62	1.23e-06	7.21e-06	chr16(-):57546092-57570477
TMEM154	up	1.62	1.45e-06	8.36e-06	chr4(-):153547267-153601317
--	down	1.62	1.9e-06	1.08e-05	chr20(+):392552-394561
SNAI2	down	1.62	2.19e-06	1.23e-05	chr8(-):49830236-49834921
AQP11	up	1.62	8.25e-06	4.19e-05	chr11(+):77300434-77321401
KATNBL1	up	1.62	1.53e-05	7.39e-05	chr15(-):34432876-34502297
DFFB	down	1.62	0.000323	0.00119	chr1(+):3773831-3801995
KDM7A	up	1.62	0.000498	0.00175	chr7(-):139784546-139908915
LINC01117	down	1.62	0.000544	0.00189	chr2(+):177502482-177520686
--	down	1.62	0.00492	0.0136	chr3(+):27674663-27674747
--	down	1.62	0.0233	NA	chr10(+):3829054-3829075
--	down	1.62	0.0239	NA	chr11(+):119457171-119457215
SNX1	up	1.61	6.08e-33	4.3e-31	chr15(+):64388083-64436431
NOL12 // TRIOBP	down	1.61	2.76e-22	9.35e-21	chr22(+):38082344-38172562
NBPF9	down	1.61	3.6e-19	9.58e-18	chr1(+):144593693-144830407
CEP170	down	1.61	6.19e-16	1.2e-14	chr1(-):243287731-243418708
TM9SF2	up	1.61	1.39e-15	2.6e-14	chr13(+):100153628-100216302
TNFRSF10B	down	1.61	9.64e-15	1.66e-13	chr8(-):22877646-22926700
F2RL1	up	1.61	6.18e-14	9.74e-13	chr5(+):76114833-76131140
ADAT1	down	1.61	1.81e-13	2.71e-12	chr16(-):75630777-75657221
SOCS5	up	1.61	1.06e-12	1.44e-11	chr2(+):46926085-46989927
RAB14	up	1.61	1.95e-12	2.55e-11	chr9(-):123940416-123964365
NIPSNAP1	up	1.61	1.6e-11	1.87e-10	chr22(-):29950800-29977328
EFNA1	up	1.61	1.09e-10	1.15e-09	chr1(+):155099936-155107384
FBXL4	down	1.61	2.25e-10	2.29e-09	chr6(-):99321601-99395882
QKI	down	1.61	5.95e-10	5.73e-09	chr6(+):163835675-163999627
MIR6775 // SLC7A5	down	1.61	4.76e-09	4.01e-08	chr16(-):87863629-87903114
PAWR	up	1.61	5.01e-08	3.65e-07	chr12(-):79985746-80084790
CTSH	up	1.61	1.19e-07	8.21e-07	chr15(-):79214092-79237440
AMOTL1	down	1.61	3.73e-07	2.38e-06	chr11(+):94501508-94611355
SERPINB8	down	1.61	7.6e-07	4.62e-06	chr18(+):61627474-61668323
SLC22A18	down	1.61	1.71e-06	9.82e-06	chr11(+):2920951-2946475
AS3MT // BORCS7 // BORCS7-ASMT	up	1.61	2.07e-06	1.17e-05	chr10(+):104613967-104661656
SYNC	down	1.61	3.14e-06	1.72e-05	chr1(-):33145507-33168361
CYP2R1	down	1.61	3.49e-06	1.89e-05	chr11(-):14899553-14913798
OSGIN1	down	1.61	4.7e-05	0.000206	chr16(+):83982672-83999937
MMACHC	down	1.61	5.82e-05	0.000249	chr1(+):45965856-45978888
MED11	up	1.61	9.09e-05	0.000374	chr17(+):4634703-4636891
VASH2	down	1.61	0.000194	0.000748	chr1(+):213123862-213164927
DERL3	down	1.61	0.000585	0.00203	chr22(-):24176692-24181199
MIR221	down	1.61	0.00127	0.00408	chrX(-):45605556-45605694
DMKN	up	1.61	0.00153	0.00483	chr19(-):35988120-36004560
CEBPD	up	1.61	0.00842	0.0219	chr8(-):48649476-48650978
KLF2	down	1.61	0.0201	0.047	chr19(+):16435637-16439472
--	down	1.61	0.0242	0.055	chr10(+):106028135-106028156
--	down	1.61	0.0246	0.0558	chr13(-):49549714-49549745
--	down	1.61	0.027	0.0607	chr15(+):43699666-43699692
RPA1	up	1.6	7.31e-39	7.28e-37	chr17(+):1733273-1802848
CAV1	up	1.6	8.13e-37	7.02e-35	chr7(+):116164839-116201238
BRD8	up	1.6	1.8e-28	9.46e-27	chr5(-):137475460-137514358
PPIF	down	1.6	6.14e-27	2.9e-25	chr10(+):81107220-81115092
NSF // NSFP1	up	1.6	5.84e-25	2.47e-23	chr17(+):44450161-44834826
GNE	up	1.6	2.77e-23	1.01e-21	chr9(-):36214438-36277053
THAP12	up	1.6	9.49e-20	2.65e-18	chr11(-):76061003-76092009
NAA35	up	1.6	1.63e-19	4.49e-18	chr9(+):88556057-88640377
ARHGAP18 // TMEM244	down	1.6	3.64e-19	9.67e-18	chr6(-):129898240-130182692
TLE4	up	1.6	1.25e-18	3.17e-17	chr9(+):82186688-82341797
SIRT1	down	1.6	2.11e-17	4.78e-16	chr10(+):69644427-69678146
LRP12	down	1.6	1.99e-16	4.06e-15	chr8(-):105501459-105601252
MIR1237 // RPS6KA4	down	1.6	2.73e-15	4.96e-14	chr11(+):64126620-64139686
ARNT2 // MIR5572	down	1.6	4.64e-14	7.43e-13	chr15(+):80696692-80890278
RIT1	up	1.6	7.04e-14	1.11e-12	chr1(-):155867601-155881193
DLX1	down	1.6	7.37e-13	1.02e-11	chr2(+):172950208-172954399
MKNK2	up	1.6	1.86e-12	2.44e-11	chr19(-):2037469-2051243
RNF185	up	1.6	3.59e-12	4.57e-11	chr22(+):31556138-31603005
DPP8	up	1.6	6.08e-12	7.48e-11	chr15(-):65734802-65810051
ADARB1	down	1.6	9.09e-12	1.09e-10	chr21(+):46494483-46646478
GDF11	down	1.6	1.35e-11	1.6e-10	chr12(+):56137064-56150911
CDC14B	up	1.6	2.6e-11	2.94e-10	chr9(-):99252523-99382112
RINT1	up	1.6	6.79e-11	7.33e-10	chr7(+):105172531-105208131
AGPAT3	up	1.6	1.96e-10	2.01e-09	chr21(+):45285116-45407475
GBP1	down	1.6	2.38e-10	2.42e-09	chr1(-):89517987-89531043
--	up	1.6	7.69e-10	7.31e-09	chr10(+):98753748-98755711
--	down	1.6	1.23e-09	1.13e-08	chr12(-):44112796-44117803
SWT1	up	1.6	1.6e-09	1.45e-08	chr1(+):185126192-185260912
ARHGAP32	up	1.6	2.56e-09	2.25e-08	chr11(-):128834955-129062093
CMTM6	up	1.6	5.35e-09	4.48e-08	chr3(-):32522804-32544846
PDLIM4	down	1.6	6.54e-09	5.37e-08	chr5(+):131593351-131609147
ZC2HC1A	down	1.6	1.74e-08	1.36e-07	chr8(+):79578282-79632000
FAM199X	up	1.6	2.39e-08	1.82e-07	chrX(+):103411153-103440583
ABHD11	down	1.6	2.77e-08	2.09e-07	chr7(-):73150424-73153197
--	down	1.6	3.68e-08	2.73e-07	chr8(-):143760855-143763386
NUP50-AS1	down	1.6	5.19e-07	3.24e-06	chr22(-):45529639-45559718
PQLC1	down	1.6	7.24e-07	4.41e-06	chr18(-):77662421-77711653
LLGL2	up	1.6	1.7e-06	9.72e-06	chr17(+):73521783-73571289
--	down	1.6	1.77e-06	1.01e-05	chr15(+):43700595-43701696
COX16 // SYNJ2BP // SYNJ2BP-COX16	up	1.6	1.8e-06	1.03e-05	chr14(-):70791791-70883807
C1S // EMG1	down	1.6	2.21e-06	1.24e-05	chr12(+):7079944-7178334
COX14	up	1.6	4.18e-06	2.23e-05	chr12(+):50505764-50514240
TMEFF2	down	1.6	4.96e-06	2.62e-05	chr2(-):192813775-193060439
ELL3 // SERINC4	up	1.6	7.27e-06	3.71e-05	chr15(-):44064798-44092295
--	down	1.6	7.69e-06	3.91e-05	chrX(-):103367013-103369317
NPY	down	1.6	3.12e-05	0.000141	chr7(+):24323807-24331484
HIST1H2BD	up	1.6	8.81e-05	0.000364	chr6(+):26158349-26171574
--	up	1.6	0.000108	0.000439	chr12(-):100420027-100421321
CMTM4	up	1.6	0.000112	0.000452	chr16(-):66648654-66730610
FLRT2	down	1.6	0.00036	0.00131	chr14(+):85996488-86094272
HSD17B6	up	1.6	0.000735	0.0025	chr12(+):57157002-57181574
--	up	1.6	0.000857	0.00287	chr8(-):37373924-37378904
RPS12	up	1.6	0.00283	0.00836	chr6(+):133135708-133138702
F12	down	1.6	0.0203	0.0473	chr5(-):176829141-176836577
SNORA49	down	1.6	0.0213	0.0494	chr12(+):132515769-132515905
CRKL	up	1.59	3.21e-24	1.28e-22	chr22(+):21271697-21308037
NUBP1	down	1.59	5.22e-23	1.88e-21	chr16(+):10837643-10863208
UIMC1	up	1.59	2.36e-22	8.1e-21	chr5(-):176332006-176433795
MFSD14A	up	1.59	4.15e-22	1.38e-20	chr1(+):100503653-100548927
ABCC5	up	1.59	2.37e-19	6.44e-18	chr3(-):183637719-183754758
SPDL1	up	1.59	1.03e-18	2.62e-17	chr5(+):169010638-169031779
OAF	down	1.59	2.15e-14	3.55e-13	chr11(+):120081747-120100649
SEC24C	up	1.59	2.38e-14	3.9e-13	chr10(+):75504119-75531933
TAF5	up	1.59	1.31e-13	2e-12	chr10(+):105127710-105148820
DSTN	up	1.59	2.93e-13	4.28e-12	chr20(+):17550599-17588652
MYO9B	down	1.59	1.31e-12	1.76e-11	chr19(+):17186591-17324103
BACH1	down	1.59	1.59e-12	2.1e-11	chr21(+):30671116-30734217
INTS6L	down	1.59	2.15e-11	2.47e-10	chrX(+):134654547-134716462
--	up	1.59	2.15e-11	2.48e-10	chr22(+):31832743-31837529
CYB561	up	1.59	4.44e-11	4.88e-10	chr17(-):61509666-61523722
ZFX	up	1.59	7.98e-11	8.55e-10	chrX(+):24167729-24234372
RB1CC1	up	1.59	9.76e-11	1.04e-09	chr8(-):53535016-53627026
CDK19	up	1.59	2.94e-10	2.94e-09	chr6(-):110931181-111137088
FGF5	down	1.59	2.53e-09	2.23e-08	chr4(+):81187742-81212170
TNRC6B	up	1.59	2.91e-09	2.53e-08	chr22(+):40440845-40731811
RAB40B	up	1.59	6.16e-09	5.08e-08	chr17(-):80614944-80656598
NFKBIE	down	1.59	1.16e-08	9.24e-08	chr6(-):44225903-44233531
ARHGEF6	down	1.59	1.71e-08	1.33e-07	chrX(-):135747708-135863503
LINC01537	down	1.59	4.82e-08	3.51e-07	chr11(+):72281700-72284266
RTN2	up	1.59	6.06e-08	4.35e-07	chr19(-):45988546-46003412
ZNF462	down	1.59	1.7e-07	1.15e-06	chr9(+):109625378-109773763
MAD2L1	up	1.59	2.36e-07	1.55e-06	chr4(-):120980577-120988013
ABHD17B	up	1.59	3.21e-07	2.07e-06	chr9(-):74477363-74526161
FAM86DP	down	1.59	4.45e-07	2.8e-06	chr3(-):75470705-75484266
SVIL	down	1.59	5.35e-07	3.33e-06	chr10(-):29746277-30164159
KRCC1	down	1.59	7.62e-07	4.63e-06	chr2(-):88326722-88355320
MPZL3	up	1.59	1.11e-06	6.56e-06	chr11(-):118097405-118123083
ARRDC2	down	1.59	1.84e-06	1.04e-05	chr19(+):18111941-18124909
SUSD1	up	1.59	4.09e-06	2.19e-05	chr9(-):114803061-114937577
RPL9	up	1.59	4.66e-06	2.47e-05	chr4(-):39455747-39460568
AOC2	down	1.59	1.53e-05	7.39e-05	chr17(+):40996609-41002722
NAPB	up	1.59	1.96e-05	9.25e-05	chr20(-):23355156-23402156
LINC00337	down	1.59	3.91e-05	0.000174	chr1(+):6296300-6299479
MAP3K8	up	1.59	0.000128	0.000511	chr10(+):30722950-30750762
FOXC2-AS1	down	1.59	0.000987	0.00326	chr16(-):86598751-86601367
--	down	1.59	0.0102	0.0259	chrX(-):45605438-45605469
--	up	1.59	0.0118	0.0295	chr7(+):72416797-72416828
SNHG19	up	1.59	0.0125	0.031	chr16(-):2204783-2205359
BMPR1A	up	1.58	9.91e-25	4.1e-23	chr10(+):88516396-88684944
HSPA4	up	1.58	3.27e-24	1.3e-22	chr5(+):132387662-132440766
RTN4	up	1.58	4.52e-22	1.5e-20	chr2(-):55199323-55364967
KCTD5	down	1.58	4.41e-21	1.34e-19	chr16(+):2732495-2759029
SLC39A7	up	1.58	2.21e-19	6.03e-18	chr6(+):33168603-33172213
SGPL1	up	1.58	5.47e-18	1.32e-16	chr10(+):72575704-72640930
DDHD2	up	1.58	1.67e-16	3.44e-15	chr8(+):38089009-38120286
STEAP3	down	1.58	2.28e-15	4.18e-14	chr2(+):119981384-120023228
RPL7A // SNORD24 // SNORD36A // SNORD36C	up	1.58	2.73e-15	4.95e-14	chr9(+):136215069-136218280
PSME4	up	1.58	1.2e-14	2.05e-13	chr2(-):54091204-54198139
MPDU1	down	1.58	1.44e-14	2.43e-13	chr17(+):7486965-7496436
ACAA1	down	1.58	1.38e-13	2.09e-12	chr3(-):38164202-38178733
AUNIP	up	1.58	1.82e-13	2.73e-12	chr1(-):26158404-26185949
--	down	1.58	2.56e-13	3.78e-12	chr7(+):35734816-35739023
SUGT1	up	1.58	5.84e-13	8.19e-12	chr13(+):53226826-53262489
DAPK1	up	1.58	6.06e-13	8.47e-12	chr9(+):90112143-90323548
LINC01465	down	1.58	6.29e-13	8.78e-12	chr12(-):62995531-62997215
USP9X	up	1.58	9.58e-13	1.31e-11	chrX(+):40944888-41095832
NPRL2	up	1.58	3.74e-11	4.15e-10	chr3(-):50384919-50388486
EFNB2	up	1.58	3.83e-11	4.25e-10	chr13(-):107142080-107187388
BRWD1	up	1.58	3.99e-11	4.42e-10	chr21(-):40557404-40685712
C14orf2	up	1.58	4.42e-11	4.86e-10	chr14(-):104378626-104387903
FAM196B	down	1.58	1.1e-10	1.16e-09	chr5(-):169290719-169407744
SLC7A1	down	1.58	1.22e-10	1.28e-09	chr13(-):30083036-30169825
--	down	1.58	1.44e-10	1.5e-09	chr10(+):29714107-29716578
ARNT	up	1.58	2.35e-10	2.38e-09	chr1(-):150782183-150849245
TLN2	down	1.58	2.92e-10	2.93e-09	chr15(+):62682749-63136830
--	down	1.58	2.93e-10	2.94e-09	chr15(-):83806805-83876770
PPA1	up	1.58	4.03e-10	3.96e-09	chr10(-):71962586-71993190
COL6A1	down	1.58	1.44e-09	1.31e-08	chr21(+):47401663-47424963
CEP290	down	1.58	2.02e-09	1.81e-08	chr12(-):88442791-88535993
PDGFA	up	1.58	2.14e-08	1.64e-07	chr7(-):536895-559481
--	down	1.58	7.64e-08	5.41e-07	chr16(-):31481091-31483429
ATP1B3	up	1.58	8.57e-08	6.03e-07	chr3(+):141595470-141645382
MYO18A // TIAF1	up	1.58	8.98e-08	6.3e-07	chr17(-):27400528-27507430
SIPA1L3	down	1.58	1.57e-07	1.06e-06	chr19(+):38397861-38699012
TEX9	down	1.58	3.62e-07	2.31e-06	chr15(+):56657622-56738195
FAM107B	down	1.58	5.99e-07	3.69e-06	chr10(-):14560558-14816896
--	up	1.58	6.53e-07	4e-06	chr19(-):12754092-12754733
HIPK2	down	1.58	1.06e-06	6.28e-06	chr7(-):139246317-139477693
PCDHGA1 // PCDHGA2 // PCDHGA3 // PCDHGA4 // PCDHGA5 // PCDHGA6 // PCDHGA7 // PCDHGA8 // PCDHGA9 // PCDHGA10 // PCDHGA11 // PCDHGA12 // PCDHGB1 // PCDHGB2 // PCDHGB3 // PCDHGB4 // PCDHGB5 // PCDHGB6 // PCDHGB7 // PCDHGC3 // PCDHGC4 // PCDHGC5	down	1.58	1.26e-06	7.35e-06	chr5(+):140710252-140892548
LETM2	down	1.58	1.92e-06	1.09e-05	chr8(+):38243959-38267045
--	down	1.58	1.97e-06	1.12e-05	chr7(+):21552710-21554149
COL27A1	down	1.58	3.47e-06	1.88e-05	chr9(+):116917825-117074795
--	up	1.58	1.2e-05	5.92e-05	chr3(-):134070694-134075403
ID1	up	1.58	3.19e-05	0.000144	chr20(+):30193086-30194324
GAS2L1	down	1.58	3.4e-05	0.000153	chr22(+):29702985-29708778
NDUFB2	down	1.58	4.34e-05	0.000191	chr7(+):140396481-140406446
--	down	1.58	0.000107	0.000435	chr17(-):78427536-78428529
--	up	1.58	0.000649	0.00223	chr6(+):43555963-43559767
--	up	1.58	0.0116	0.029	chr7(+):72416955-72416986
--	up	1.58	0.0222	0.0511	chr7(+):72418561-72418592
--	down	1.58	0.0313	NA	chr19(+):14163817-14163848
IST1	up	1.57	3.09e-27	1.49e-25	chr16(+):71928311-71964542
FSTL1 // MIR198	down	1.57	1.09e-26	5.1e-25	chr3(-):120113061-120169918
WDFY1	down	1.57	3.62e-26	1.64e-24	chr2(-):224740060-224810104
TMEM230	up	1.57	4.95e-26	2.22e-24	chr20(-):5049129-5093733
TOB1	up	1.57	1.97e-25	8.54e-24	chr17(-):48939595-48945339
BUB1	up	1.57	2.27e-21	7.12e-20	chr2(-):111395275-111435684
HSPH1	up	1.57	7.96e-21	2.39e-19	chr13(-):31709111-31736525
MED23	up	1.57	2.68e-19	7.21e-18	chr6(-):131895108-131949379
LYPD1	up	1.57	4.88e-19	1.28e-17	chr2(-):133400853-133429152
KIAA0100	up	1.57	3.41e-18	8.32e-17	chr17(-):26941459-26972472
RNF19A	up	1.57	3.58e-18	8.72e-17	chr8(-):101269287-101348446
SFMBT1	up	1.57	2.14e-17	4.83e-16	chr3(-):52937583-53080089
GFPT2	down	1.57	1.08e-16	2.28e-15	chr5(-):179727690-179780387
DDX52	up	1.57	1.11e-16	2.34e-15	chr17(-):35969792-36003493
MAPK6	up	1.57	1.52e-15	2.84e-14	chr15(+):52311411-52358462
ZRANB1	down	1.57	1.85e-15	3.44e-14	chr10(+):126628972-126676005
IVNS1ABP	down	1.57	1.07e-14	1.83e-13	chr1(-):185265520-185286468
TIPIN	down	1.57	1.09e-14	1.86e-13	chr15(-):66628722-66649054
LINC01128	down	1.57	2.98e-14	4.84e-13	chr1(+):762971-794826
TMEM30A	up	1.57	8.73e-14	1.36e-12	chr6(-):75962638-75994632
PAFAH1B1	up	1.57	1.3e-13	1.98e-12	chr17(+):2496923-2588909
SCYL3	up	1.57	1.36e-13	2.07e-12	chr1(-):169822215-169863100
NECTIN3	up	1.57	2.24e-13	3.32e-12	chr3(+):110790606-110913014
XYLB	down	1.57	4.14e-13	5.92e-12	chr3(+):38388240-38456467
ATP10D	up	1.57	8.55e-13	1.17e-11	chr4(+):47487316-47595503
PPP5C	down	1.57	9.14e-13	1.25e-11	chr19(+):46841708-46896235
CCDC117	down	1.57	3.13e-12	4.02e-11	chr22(+):29168662-29185289
FBXL5	up	1.57	4.67e-12	5.88e-11	chr4(-):15606007-15657035
BID	down	1.57	1.01e-11	1.2e-10	chr22(-):18216906-18257431
KYAT3 // RBMXL1	up	1.57	1.24e-11	1.46e-10	chr1(-):89401456-89458643
COL6A2	down	1.57	1.28e-11	1.51e-10	chr21(+):47518033-47552763
MARCH4	down	1.57	1.75e-11	2.03e-10	chr2(-):217122586-217236750
MIF4GD	up	1.57	1.86e-11	2.15e-10	chr17(-):73262309-73267325
PDE7A	down	1.57	9.61e-11	1.02e-09	chr8(-):66626571-66753969
CDC34	up	1.57	1.15e-10	1.21e-09	chr19(+):531731-542086
MED13L	down	1.57	4.31e-10	4.21e-09	chr12(-):116396383-116715143
CDCP1	down	1.57	1.17e-09	1.09e-08	chr3(-):45123767-45187914
FOXC1	up	1.57	1.64e-09	1.48e-08	chr6(+):1610677-1614132
--	up	1.57	1.92e-09	1.73e-08	chr12(-):49578969-49579066
GALNT12	down	1.57	6.14e-09	5.07e-08	chr9(+):101569972-101612362
AP3S1	up	1.57	9.5e-09	7.65e-08	chr5(+):115177303-115249776
ITGA2	up	1.57	1.89e-08	1.46e-07	chr5(+):52285156-52390609
PSTK	up	1.57	2.49e-07	1.63e-06	chr10(+):124739556-124757029
GHDC	down	1.57	1.7e-06	9.73e-06	chr17(-):40341106-40346550
SLC2A12	up	1.57	1.89e-06	1.08e-05	chr6(-):134308271-134373791
CPED1	down	1.57	3.57e-06	1.93e-05	chr7(+):120628751-120937497
ACTRT3	up	1.57	3.54e-05	0.000159	chr3(-):169484713-169487684
ADAM8	down	1.57	6.03e-05	0.000257	chr10(-):135075907-135090407
ZNF292	up	1.57	6.94e-05	0.000292	chr6(+):87865269-87973406
SLC22A31	down	1.57	7.47e-05	0.000312	chr16(-):89262169-89266529
NR2F2-AS1	down	1.57	0.000987	0.00326	chr15(-):96670589-96870590
--	down	1.57	0.00201	0.00614	chr2(-):239755218-239756172
ARID5A	down	1.57	0.00303	0.00888	chr2(+):97202456-97218374
--	down	1.57	0.0394	0.0837	chr12(+):20707071-20707102
TXNIP	up	1.56	3.26e-24	1.3e-22	chr1(+):145438438-145442643
LRRC40	up	1.56	2.97e-17	6.64e-16	chr1(-):70610486-70671361
NPEPPS	up	1.56	1.48e-16	3.07e-15	chr17(+):45600323-45700641
MORF4L1	up	1.56	1.52e-16	3.15e-15	chr15(+):79102829-79190072
CTNNB1	up	1.56	9.95e-16	1.89e-14	chr3(+):41236401-41281939
CDH2	up	1.56	2.11e-15	3.88e-14	chr18(-):25530927-25757410
PIP4K2C	down	1.56	3.62e-15	6.51e-14	chr12(+):57984942-57997210
STUB1	down	1.56	8.65e-15	1.49e-13	chr16(+):730111-732767
EIF2AK3	up	1.56	1.33e-14	2.24e-13	chr2(-):88856258-88927094
CMTR2	down	1.56	8.09e-14	1.27e-12	chr16(-):71316204-71323618
NUP58	down	1.56	6.54e-13	9.08e-12	chr13(+):25875666-25916561
FAM155A	down	1.56	7.53e-13	1.04e-11	chr13(-):107820879-108519460
PCOLCE2	down	1.56	1.79e-12	2.36e-11	chr3(-):142536703-142608045
MAPK1	down	1.56	3.47e-12	4.42e-11	chr22(-):22112839-22221970
HEXIM1	up	1.56	5.49e-12	6.83e-11	chr17(+):43224684-43229468
GALNT6	down	1.56	6.8e-12	8.33e-11	chr12(-):51745682-51785437
FAM53B // METTL10	up	1.56	7.78e-12	9.44e-11	chr10(-):126305649-126480510
MSMO1	up	1.56	2.17e-11	2.5e-10	chr4(+):166248818-166264312
FAM216A	down	1.56	1.5e-10	1.55e-09	chr12(+):110906220-110928191
--	up	1.56	2.09e-10	2.14e-09	chr2(+):24225912-24227808
TMEM249	down	1.56	4.74e-10	4.61e-09	chr8(-):145576886-145579269
PEAK1	down	1.56	8.78e-10	8.29e-09	chr15(-):77400506-77712446
SNX33	down	1.56	1.2e-09	1.11e-08	chr15(+):75941182-75952449
ADCK2	down	1.56	2.7e-09	2.36e-08	chr7(+):140372953-140395744
NLRP1	down	1.56	3.44e-09	2.96e-08	chr17(-):5402748-5487832
SP110	down	1.56	4.28e-09	3.63e-08	chr2(-):231033648-231090444
M6PR	down	1.56	5.65e-09	4.71e-08	chr12(-):9092965-9102357
RPL10 // SNORA70	up	1.56	7.82e-09	6.36e-08	chrX(+):153626406-153630680
TSPAN4	down	1.56	1.94e-08	1.49e-07	chr11(+):842824-867116
PLEKHA4	down	1.56	2.24e-08	1.71e-07	chr19(-):49340355-49371884
MIR1231 // NAV1	down	1.56	2.6e-08	1.96e-07	chr1(+):201617450-201796102
GOLGB1	up	1.56	1.09e-07	7.53e-07	chr3(-):121361151-121468614
FZD8 // MIR4683	down	1.56	1.85e-07	1.24e-06	chr10(-):35927177-35930366
KCNK3	up	1.56	4e-07	2.54e-06	chr2(+):26915558-26954066
UNC119	up	1.56	4.04e-07	2.56e-06	chr17(-):26873725-26879649
TTC13	down	1.56	4.51e-07	2.84e-06	chr1(-):231041987-231114618
TTC21B	up	1.56	5.01e-07	3.13e-06	chr2(-):166713988-166810348
MPP3	down	1.56	7.93e-07	4.81e-06	chr17(-):41878169-41910547
--	up	1.56	1.17e-06	6.92e-06	chrM(-):13461-13489
MBOAT7	down	1.56	1.18e-06	6.93e-06	chr19(-):54677107-54693733
KANK2	down	1.56	1.37e-06	7.97e-06	chr19(-):11274944-11308474
ZNF18	up	1.56	1.76e-05	8.39e-05	chr17(-):11880757-11900827
PTGFR	down	1.56	3.61e-05	0.000162	chr1(+):78864628-79006386
--	up	1.56	4.01e-05	0.000178	chrM(-):10326-10395
ISL1	up	1.56	5.6e-05	0.000241	chr5(+):50678957-50690553
RHEBL1	down	1.56	8.61e-05	0.000356	chr12(-):49458460-49738334
MIR762HG	down	1.56	0.000122	0.000488	chr16(+):30886781-30906537
CYP27B1	down	1.56	0.000158	0.000621	chr12(-):58156118-58160976
CAHM	down	1.56	0.000235	0.00089	chr6(-):163834098-163834982
ITPKA	down	1.56	0.000334	0.00122	chr15(+):41786056-41795757
PWWP2B	down	1.56	0.000479	0.00169	chr10(+):134210702-134231347
PAPPA	down	1.56	0.000771	0.00261	chr9(+):118916071-119164599
C6orf99	up	1.56	0.00802	0.021	chr6(+):159290899-159331384
--	down	1.56	0.0186	0.0439	chrX(-):45605408-45605430
MIR3153	up	1.56	0.0246	0.0559	chr9(+):91927140-91927221
SNORD93	down	1.56	0.0264	0.0594	chr7(+):22896199-22896340
--	down	1.56	0.0325	0.071	chr6(-):34250742-34250768
--	down	1.56	0.0332	0.0723	chr10(+):106028099-106028120
--	down	1.56	0.039	0.083	chr1(-):144520998-144521077
CD46	up	1.55	6.28e-32	4.16e-30	chr1(+):207925383-207968861
LMAN2L	up	1.55	3.12e-20	8.97e-19	chr2(-):97371669-97405830
ERGIC2	down	1.55	2.04e-17	4.64e-16	chr12(-):29490288-29573450
ADORA2A // SPECC1L // SPECC1L-ADORA2A	up	1.55	5.23e-17	1.15e-15	chr22(+):24666785-24838328
ZBTB26	up	1.55	2.15e-16	4.36e-15	chr9(-):125680309-125693830
GID4	down	1.55	1.07e-15	2.02e-14	chr17(+):17942606-17971718
CD58	up	1.55	2.04e-15	3.77e-14	chr1(-):117057156-117113715
LUZP1	up	1.55	2.18e-15	4.01e-14	chr1(-):23410516-23504301
NBPF3	up	1.55	6.13e-15	1.08e-13	chr1(+):21766583-21811393
TYRO3	down	1.55	7.64e-15	1.33e-13	chr15(+):41851191-41871534
SZRD1	up	1.55	1.24e-14	2.1e-13	chr1(+):16693525-16724643
TM9SF3	up	1.55	1.58e-14	2.66e-13	chr10(-):98277867-98346809
TAF1	down	1.55	6.31e-13	8.8e-12	chrX(+):70586089-70752224
KANK1	down	1.55	1.64e-12	2.17e-11	chr9(+):470291-746106
CTDSP2	up	1.55	3.98e-12	5.05e-11	chr12(-):58213712-58240747
RBM43	up	1.55	5.11e-12	6.38e-11	chr2(-):152104728-152118389
NETO2	up	1.55	5.27e-12	6.56e-11	chr16(-):47115431-47177936
MBOAT1	up	1.55	5.64e-12	6.98e-11	chr6(-):20091096-20212695
THG1L	down	1.55	7.89e-12	9.57e-11	chr5(+):157158323-157168455
NCOA3	up	1.55	9.36e-12	1.13e-10	chr20(+):46130601-46285621
CLGN	down	1.55	2.04e-11	2.35e-10	chr4(-):141309605-141348815
BTN3A2	down	1.55	3e-11	3.36e-10	chr6(+):26365387-26378548
PIGB	up	1.55	1.75e-10	1.8e-09	chr15(+):55611133-55647845
ARID3B	up	1.55	2.52e-10	2.55e-09	chr15(+):74833518-74890470
RPL21 // RPL21P28	up	1.55	6.7e-10	6.41e-09	chr13(+):27825689-27830705
LAMA1	down	1.55	8.81e-10	8.31e-09	chr18(-):6941743-7117813
RAB3B	down	1.55	1.04e-09	9.69e-09	chr1(-):52373628-52456436
LTBP4	down	1.55	1.32e-09	1.21e-08	chr19(+):41103141-41135725
TRIB2	up	1.55	1.91e-09	1.72e-08	chr2(+):12856998-12882860
RPL7	up	1.55	3.34e-09	2.88e-08	chr8(-):74202872-74205869
TFAM	up	1.55	3.62e-09	3.11e-08	chr10(+):60144903-60158989
ENTPD5	down	1.55	8.64e-09	6.99e-08	chr14(-):74424715-74486026
TRAF5	down	1.55	3.21e-08	2.4e-07	chr1(+):211499952-211548284
--	down	1.55	4.31e-08	3.16e-07	chr17(+):48160002-48162278
RPGR	down	1.55	7.53e-08	5.35e-07	chrX(-):38128424-38186795
PRCP	up	1.55	1.32e-07	9e-07	chr11(-):82533985-82612782
CASP4	down	1.55	2.54e-07	1.66e-06	chr11(-):104813594-104840163
ROBO3	down	1.55	3.25e-07	2.09e-06	chr11(+):124735282-124751370
SMAD6	up	1.55	5.88e-07	3.64e-06	chr15(+):66994665-67074338
C8orf44 // C8orf44-SGK3 // SGK3	down	1.55	1.4e-06	8.1e-06	chr8(+):67579787-67774257
MID2	up	1.55	1.59e-06	9.18e-06	chrX(+):107069084-107174867
STRA6	up	1.55	2.08e-06	1.18e-05	chr15(-):74471807-74502046
WWOX	down	1.55	3.71e-06	2e-05	chr16(+):78133310-79246563
RPS3A // SNORD73A	up	1.55	6.74e-06	3.47e-05	chr4(+):152020725-152025802
BPHL	down	1.55	1.24e-05	6.09e-05	chr6(+):3118605-3153430
VIM-AS1	down	1.55	2.91e-05	0.000133	chr10(-):17256238-17271984
SHC3	down	1.55	3.38e-05	0.000152	chr9(-):91620686-91793683
IKZF2	down	1.55	5.82e-05	0.000249	chr2(-):213827845-214016333
H1FX	down	1.55	7.29e-05	0.000306	chr3(-):129033615-129035120
UCP2	up	1.55	0.000111	0.000449	chr11(-):73685712-73694352
KREMEN1	down	1.55	0.000141	0.000557	chr22(+):29469060-29564321
TEF	down	1.55	0.000439	0.00156	chr22(+):41763337-41795332
ITGB8	up	1.55	0.000546	0.0019	chr7(+):20370325-20455381
COL9A3	up	1.55	0.0012	0.00389	chr20(+):61448409-61472511
C9orf40	down	1.55	0.0454	0.0944	chr9(-):77561500-77567802
ATP6V1B2	up	1.54	5.64e-27	2.68e-25	chr8(+):20054704-20079205
MIR4680 // PDCD4	up	1.54	1.81e-26	8.32e-25	chr10(+):112631553-112659763
NFKB2	down	1.54	1.29e-25	5.67e-24	chr10(+):104153867-104162286
MAGED2	up	1.54	7.66e-24	2.97e-22	chrX(+):54834032-54842447
TRPC4AP	up	1.54	2.84e-22	9.61e-21	chr20(-):33590207-33691916
SKP2	up	1.54	2.89e-21	8.96e-20	chr5(+):36152145-36184140
SEC23IP	up	1.54	1.78e-19	4.89e-18	chr10(+):121652085-121704170
NCSTN	up	1.54	5.67e-19	1.49e-17	chr1(+):160313057-160328742
SPR	up	1.54	2.13e-17	4.82e-16	chr2(+):73114512-73119289
FYN	down	1.54	5.75e-15	1.01e-13	chr6(-):111981535-112194655
PUM2	up	1.54	1.22e-14	2.08e-13	chr2(-):20448453-20550611
BET1	up	1.54	7.03e-14	1.1e-12	chr7(-):93592085-93633694
TFE3	down	1.54	1.84e-13	2.75e-12	chrX(-):48886240-48901043
C2CD2	down	1.54	1.41e-12	1.88e-11	chr21(-):43305219-43373999
SNX29	up	1.54	2.43e-11	2.78e-10	chr16(+):12070591-12668146
RRN3	down	1.54	5.08e-11	5.57e-10	chr16(-):15153879-15188192
CDK2AP1	up	1.54	5.52e-11	6.02e-10	chr12(-):123745518-123756863
LGALS8	down	1.54	1.03e-10	1.1e-09	chr1(+):236681514-236716281
SNTB2	up	1.54	1.46e-10	1.52e-09	chr16(+):69221031-69342955
FAM104B	down	1.54	9.67e-10	9.07e-09	chrX(-):55169535-55187628
HIST1H3E	up	1.54	3.17e-09	2.74e-08	chr6(+):26224427-26227699
KCTD2	up	1.54	3.75e-09	3.21e-08	chr17(+):73028662-73061984
--	down	1.54	7.34e-09	5.99e-08	chr6(-):150142085-150143820
RASA3	down	1.54	2.17e-08	1.66e-07	chr13(-):114747195-114898098
FAM131A	down	1.54	2.32e-08	1.77e-07	chr3(+):184053717-184064065
YIPF2	up	1.54	2.46e-08	1.86e-07	chr19(-):11033444-11039688
SDCCAG8	down	1.54	2.2e-07	1.45e-06	chr1(+):243419307-243663393
APBB1	down	1.54	2.29e-07	1.51e-06	chr11(-):6416354-6440702
ASF1A	up	1.54	2.48e-07	1.62e-06	chr6(+):119149270-119230338
RLIM	down	1.54	3.5e-07	2.24e-06	chrX(-):73802813-73834461
IRAK4	down	1.54	7.73e-07	4.69e-06	chr12(+):44152743-44183350
RNF157	down	1.54	1.03e-06	6.15e-06	chr17(-):74138535-74236390
WDR37	down	1.54	3.14e-06	1.72e-05	chr10(+):1095478-1178237
PBX3	down	1.54	3.39e-06	1.84e-05	chr9(+):128509617-128729653
JUN	down	1.54	3.42e-06	1.85e-05	chr1(-):59246465-59249785
WNT5B	down	1.54	1.29e-05	6.32e-05	chr12(+):1683821-1756379
PXYLP1	up	1.54	1.81e-05	8.58e-05	chr3(+):140950667-141013745
KLF5	up	1.54	5.21e-05	0.000225	chr13(+):73629114-73651679
OCEL1	up	1.54	5.22e-05	0.000226	chr19(+):17337013-17340027
UBL5	up	1.54	5.23e-05	0.000226	chr19(+):9938556-9940797
TBX2	down	1.54	0.000112	0.000452	chr17(+):59477257-59486825
ATAD2B	down	1.54	0.000205	0.000784	chr2(-):23971541-24149984
ZBTB10	down	1.54	0.000264	0.000987	chr8(+):81397854-81438505
RHBDL3	down	1.54	0.000365	0.00133	chr17(+):30593195-30651680
--	down	1.54	0.0339	0.0736	chr1(+):52885045-52885120
CLPX	up	1.53	5.94e-24	2.32e-22	chr15(-):65277085-65477758
YIPF5	up	1.53	5.34e-21	1.62e-19	chr5(-):143537724-143550278
PAIP2	up	1.53	3.96e-20	1.13e-18	chr5(+):138677521-138705408
CNBP	up	1.53	1.87e-18	4.68e-17	chr3(-):128886659-128902810
ALCAM	down	1.53	1.31e-16	2.75e-15	chr3(+):105085557-105295756
STRAP	up	1.53	1.62e-16	3.35e-15	chr12(+):16035288-16056408
REEP3	up	1.53	9.32e-16	1.77e-14	chr10(+):65281123-65384862
PBDC1	up	1.53	1.39e-15	2.61e-14	chrX(+):75392762-75398145
POLR2A	up	1.53	1.58e-15	2.96e-14	chr17(+):7387675-7417935
AGPS	up	1.53	1.61e-15	3e-14	chr2(+):178257372-178408564
DNA2	up	1.53	2.42e-14	3.96e-13	chr10(-):70173822-70231878
MAGI3	up	1.53	3.07e-14	4.99e-13	chr1(+):113933475-114228545
CYB5D2	down	1.53	1.26e-13	1.92e-12	chr17(+):4046462-4060995
PLEKHA1	down	1.53	1.52e-13	2.3e-12	chr10(+):124134094-124191870
ZNF720	down	1.53	4.38e-13	6.24e-12	chr16(+):31724550-31772885
APBB2	down	1.53	6.44e-13	8.95e-12	chr4(-):40812045-41348605
AK4	up	1.53	1.8e-12	2.36e-11	chr1(+):65613232-65697828
TYW1B	up	1.53	2.44e-11	2.78e-10	chr7(-):72023729-72298813
NAB2	down	1.53	2.92e-11	3.28e-10	chr12(+):57482677-57489266
PDXK	up	1.53	3.16e-11	3.53e-10	chr21(+):45138978-45182188
SETD3	down	1.53	3.5e-11	3.9e-10	chr14(-):99864084-99947238
LIAS	up	1.53	7.91e-11	8.47e-10	chr4(+):39460644-39479269
GCAT	up	1.53	9.83e-11	1.04e-09	chr22(+):38203912-38213183
NFE2L3	down	1.53	1.21e-10	1.27e-09	chr7(+):26191847-26226754
CSNK1G1 // KIAA0101	up	1.53	1.24e-10	1.31e-09	chr15(-):64457716-64679886
CD163L1	down	1.53	1.66e-10	1.72e-09	chr12(-):7507559-7596781
TAF1A	down	1.53	3.47e-10	3.44e-09	chr1(-):222731244-222763275
COBLL1	up	1.53	3.65e-10	3.6e-09	chr2(-):165536693-165698678
MANBA	up	1.53	4.15e-10	4.07e-09	chr4(-):103552643-103682151
RPS27	up	1.53	8.72e-10	8.23e-09	chr1(+):153963238-153964631
MYBL1	up	1.53	3.28e-09	2.83e-08	chr8(-):67474410-67525484
MIR6857 // SMC1A	down	1.53	3.32e-09	2.86e-08	chrX(-):53401070-53449677
ANPEP	down	1.53	3.62e-09	3.11e-08	chr15(-):90328127-90358084
LSM2	up	1.53	4.98e-09	4.19e-08	chr6(-):31765169-31774761
MYO6	up	1.53	8.86e-09	7.15e-08	chr6(+):76458893-76629254
VPS36	down	1.53	9.79e-09	7.85e-08	chr13(-):52986737-53024813
AGBL5	down	1.53	2.1e-08	1.61e-07	chr2(+):27274491-27293489
HS1BP3	down	1.53	9.54e-08	6.68e-07	chr2(-):20817564-20850864
--	down	1.53	1.22e-07	8.41e-07	chr2(+):130986949-130988352
TFAP2C	down	1.53	1.93e-07	1.29e-06	chr20(+):55204358-55214336
ENY2	up	1.53	2.71e-07	1.76e-06	chr8(+):110346552-110358188
--	down	1.53	4.14e-07	2.62e-06	chr14(+):24030306-24037282
KCTD17	down	1.53	5.05e-07	3.16e-06	chr22(+):37447776-37459429
NDUFA4	up	1.53	6.8e-07	4.16e-06	chr7(-):10971580-10979813
C1orf216	down	1.53	7.44e-07	4.52e-06	chr1(-):36179477-36184790
GLT8D2	down	1.53	9.75e-07	5.82e-06	chr12(-):104382756-104457961
RDH10	up	1.53	2.04e-06	1.15e-05	chr8(+):74206837-74237520
MFSD13A	up	1.53	2.44e-06	1.36e-05	chr10(+):104221149-104239484
YIPF6	up	1.53	9.92e-06	4.96e-05	chrX(+):67695110-67757127
KCNH1	down	1.53	1.38e-05	6.72e-05	chr1(-):210851657-211307457
IGFBP6	up	1.53	1.79e-05	8.52e-05	chr12(+):53491436-53496128
CDO1	up	1.53	2.69e-05	0.000124	chr5(-):115140432-115152405
--	up	1.53	2.96e-05	0.000135	chr2(+):170495992-170497913
CCT6P3	up	1.53	3.58e-05	0.000161	chr7(+):64498730-64535091
RPS14	up	1.53	9.45e-05	0.000387	chr5(-):149823792-149829319
TFAP4	down	1.53	0.000119	0.000478	chr16(-):4307187-4323076
DCP1B	down	1.53	0.000122	0.00049	chr12(-):2050757-2114209
TMEM70	up	1.53	0.000171	0.000666	chr8(+):74883269-74895022
ATF3	up	1.53	0.000273	0.00102	chr1(+):212738676-212794118
YPEL3	up	1.53	0.00308	0.00902	chr16(-):30103635-30107540
--	up	1.53	0.0308	0.0679	chr11(-):61732727-61732801
EEF1A1 // SNORD141A // SNORD141B	up	1.52	9.93e-24	3.8e-22	chr6(-):74225475-74230985
RPL22	up	1.52	5.29e-22	1.74e-20	chr1(-):6245081-6259679
CDR2	up	1.52	2.49e-20	7.25e-19	chr16(-):22357257-22385938
MYO1E	up	1.52	2.47e-19	6.67e-18	chr15(-):59428169-59665071
TGFBR3	up	1.52	6.52e-17	1.42e-15	chr1(-):92145900-92371559
HSP90AA1	up	1.52	2.49e-16	5.02e-15	chr14(-):102547073-102606086
MED6	up	1.52	4.35e-16	8.58e-15	chr14(-):71049938-71067407
C15orf57 // MRPL42P5	down	1.52	8.22e-15	1.42e-13	chr15(-):40823540-40857256
XPOT	down	1.52	1.2e-14	2.05e-13	chr12(+):64798153-64842461
DHODH	down	1.52	2.92e-13	4.27e-12	chr16(+):72042487-72059315
PCK2	down	1.52	4.56e-13	6.48e-12	chr14(+):24563340-24573340
B4GALT4	up	1.52	2.61e-12	3.38e-11	chr3(-):118930587-118959752
ARHGEF12	up	1.52	2.91e-12	3.74e-11	chr11(+):120207212-120360645
TSPAN15	up	1.52	3.29e-12	4.22e-11	chr10(+):71211226-71267423
RNF145	down	1.52	2.85e-11	3.2e-10	chr5(-):158584419-158637061
STRN	down	1.52	1.35e-10	1.41e-09	chr2(-):37064841-37193615
POLR2G	up	1.52	2.48e-10	2.51e-09	chr11(+):62529011-62534185
CLDN12	down	1.52	1.43e-09	1.31e-08	chr7(+):90032648-90045266
TSPYL1	up	1.52	2.42e-09	2.15e-08	chr6(-):116596022-116601280
ABLIM3	down	1.52	1.08e-08	8.64e-08	chr5(+):148521046-148639999
C3orf58	up	1.52	1.23e-08	9.74e-08	chr3(+):143690640-143711209
PLXNB3 // SRPK3	down	1.52	1.83e-08	1.42e-07	chrX(+):153029651-153051187
IL1R1	down	1.52	1.89e-08	1.46e-07	chr2(+):102686836-102805047
SLC25A26	up	1.52	5.65e-08	4.08e-07	chr3(+):66119285-66438540
--	down	1.52	9.23e-08	6.47e-07	chr1(+):995114-1001835
CASC4	up	1.52	1.09e-07	7.52e-07	chr15(+):44580909-44707959
TOX2	down	1.52	1.42e-07	9.69e-07	chr20(+):42543492-42698252
PRDM11	down	1.52	6.52e-07	4e-06	chr11(+):45115564-45256675
GEMIN8P4	up	1.52	7.39e-07	4.49e-06	chr1(-):90458826-90460525
FAM58A	down	1.52	9.03e-07	5.42e-06	chrX(-):152853385-152864632
PIM1	up	1.52	9.18e-07	5.5e-06	chr6(+):37137922-37143205
BLOC1S2	up	1.52	1.35e-06	7.85e-06	chr10(-):102033037-102046469
SH3BP5L	down	1.52	1.75e-06	1e-05	chr1(-):249104645-249120832
SLC29A1	down	1.52	2.27e-06	1.27e-05	chr6(+):44187242-44201888
BRF2	up	1.52	2.52e-06	1.4e-05	chr8(-):37701405-37707459
HOXC8	down	1.52	2.88e-06	1.58e-05	chr12(+):54402890-54406525
ATG5	up	1.52	4.61e-06	2.45e-05	chr6(-):106632366-106773695
ZC3H12C	down	1.52	9.44e-06	4.74e-05	chr11(+):109963521-110042566
TMEM25	up	1.52	1.12e-05	5.55e-05	chr11(+):118401803-118417999
MAFG-AS1	down	1.52	7.58e-05	0.000317	chr17(+):79885705-79888628
GTF2IP7	up	1.52	0.0002	0.000769	chr7(-):75719774-75738098
--	down	1.52	0.000231	0.000874	chr1(+):95393298-95428826
TMEM98	down	1.52	0.000298	0.0011	chr17(+):31254928-31268665
--	down	1.52	0.00048	0.00169	chrUn_gl000220(+):7872-8372
ZNF37A	down	1.52	0.000719	0.00245	chr10(+):38383264-38439197
VGF	up	1.52	0.00106	0.00346	chr7(-):100805791-100808876
RABGAP1L	down	1.52	0.00126	0.00404	chr1(+):174128548-174964444
RPL34	up	1.52	0.0121	0.0302	chr4(+):109541714-109551637
--	up	1.52	0.035	0.0758	chr7(+):72418483-72418532
COG8 // PDF	down	1.51	2.22e-23	8.18e-22	chr16(-):69362524-69373539
DHFR	down	1.51	2.69e-23	9.84e-22	chr5(-):79922045-79950800
ADAM10	up	1.51	2.22e-22	7.65e-21	chr15(-):58887403-59042186
SFRP1	up	1.51	9.39e-21	2.8e-19	chr8(-):41119477-41166998
DTD1	down	1.51	1.85e-17	4.23e-16	chr20(+):18568537-18758805
NUP133	up	1.51	7.78e-17	1.67e-15	chr1(-):229577023-229644103
CYSTM1	up	1.51	1.74e-16	3.58e-15	chr5(+):139554653-139663119
UGGT1	down	1.51	1.85e-15	3.43e-14	chr2(+):128848754-128953247
DIP2B	down	1.51	1.97e-15	3.65e-14	chr12(+):50898768-51142452
FAM134A	up	1.51	2.48e-15	4.52e-14	chr2(+):220042912-220050195
ZNHIT3	up	1.51	4.3e-15	7.66e-14	chr17(+):34842471-34855154
SQSTM1	down	1.51	4.72e-15	8.38e-14	chr5(+):179233388-179265075
REEP5	up	1.51	6.2e-15	1.09e-13	chr5(-):112212081-112258031
HELZ2	down	1.51	1.96e-14	3.26e-13	chr20(-):62189439-62205596
POLE3	down	1.51	2.22e-14	3.65e-13	chr9(-):115973466-116173029
USO1	up	1.51	7.92e-14	1.24e-12	chr4(+):76649706-76735442
ADIPOR2	up	1.51	1.13e-13	1.74e-12	chr12(+):1800147-1897844
ARL2BP	down	1.51	2.58e-13	3.79e-12	chr16(+):57279038-57287545
UBR3	up	1.51	2.61e-13	3.83e-12	chr2(+):170684018-170940637
HIRIP3	down	1.51	4.64e-13	6.59e-12	chr16(-):30003643-30007417
HIF1A	up	1.51	4.66e-13	6.61e-12	chr14(+):62162119-62214977
GOLGA1	up	1.51	5.12e-13	7.23e-12	chr9(-):127640574-127703386
MAPK14	down	1.51	5.29e-13	7.45e-12	chr6(+):35995454-36079013
THOC6	up	1.51	1.16e-12	1.57e-11	chr16(+):3074032-3077756
MID1	up	1.51	1.62e-12	2.14e-11	chrX(-):10413350-10852101
FAM120C	down	1.51	1.83e-12	2.4e-11	chrX(-):54094759-54209714
VCP	up	1.51	1.89e-12	2.48e-11	chr9(-):35056065-35072739
MKRN2	up	1.51	2.38e-12	3.09e-11	chr3(+):12598513-12625208
TRAPPC8	up	1.51	2.98e-12	3.83e-11	chr18(-):29409137-29523099
MIR7109	up	1.51	3.42e-12	4.36e-11	chr22(-):32014497-32058420
FEZ2	down	1.51	3.57e-12	4.55e-11	chr2(-):36779383-36825332
SLC25A17	down	1.51	4.14e-12	5.24e-11	chr22(-):41165641-41215403
CCBE1	down	1.51	4.74e-12	5.96e-11	chr18(-):57098172-57364644
MYL12B	up	1.51	5.51e-12	6.85e-11	chr18(+):3262111-3278280
E2F3	down	1.51	5.99e-12	7.39e-11	chr6(+):20402136-20493945
ZNF554	up	1.51	1.14e-11	1.35e-10	chr19(+):2819872-2836733
ATXN10	up	1.51	1.8e-11	2.08e-10	chr22(+):46067678-46241186
ABCA5	up	1.51	2.9e-11	3.26e-10	chr17(-):67240460-67323323
HDLBP	up	1.51	2.93e-11	3.28e-10	chr2(-):242166679-242255257
CACNG4	up	1.51	5.17e-11	5.66e-10	chr17(+):64960980-65029518
MIR4749 // PTOV1	up	1.51	7.25e-11	7.8e-10	chr19(+):50353992-50364005
AP1B1	down	1.51	1.24e-10	1.31e-09	chr22(-):29723671-29784572
BCL7A	up	1.51	1.33e-10	1.39e-09	chr12(+):122459027-122499950
CYB5R3	up	1.51	3.74e-10	3.68e-09	chr22(-):43013846-43045405
TLR3	down	1.51	4.36e-10	4.25e-09	chr4(+):186990309-187008826
CEP76	up	1.51	4.37e-10	4.27e-09	chr18(-):12661955-12702776
MAP3K2	up	1.51	8.32e-10	7.88e-09	chr2(-):128056245-128146042
LINC-PINT	down	1.51	1.27e-09	1.17e-08	chr7(-):130557251-130598072
BMP2K	up	1.51	8.47e-09	6.87e-08	chr4(+):79697496-79833339
DUSP5	down	1.51	1.77e-08	1.37e-07	chr10(+):112257625-112271295
SLC9A8	down	1.51	2.33e-08	1.78e-07	chr20(+):48429250-48508778
SCML1	down	1.51	6.31e-08	4.52e-07	chrX(+):17755569-17773108
SIK1	up	1.51	7.71e-08	5.46e-07	chr21(-):44834363-44847008
EHBP1L1	down	1.51	1.08e-07	7.49e-07	chr11(+):65343509-65360120
ANKS6	down	1.51	1.13e-07	7.83e-07	chr9(-):101493611-101558824
RAD54L2	down	1.51	5.23e-07	3.26e-06	chr3(+):51572699-51702674
ZCWPW1	up	1.51	6.31e-07	3.88e-06	chr7(-):99998496-100026619
AP1AR	down	1.51	9.03e-07	5.42e-06	chr4(+):113152895-113194258
LAMTOR5	up	1.51	1.09e-06	6.45e-06	chr1(-):110943871-110950546
MVK	up	1.51	2.09e-06	1.18e-05	chr12(+):110011500-110035075
--	down	1.51	2.48e-06	1.38e-05	chr19(-):1573595-1575474
TMC6 // TNRC6C-AS1	down	1.51	2.99e-06	1.64e-05	chr17(-):75983773-76128508
FBXO44	up	1.51	6.44e-06	3.33e-05	chr1(+):11714432-11723384
HMGN2	up	1.51	7.07e-06	3.62e-05	chr1(+):26798902-26803131
WWTR1	down	1.51	1.88e-05	8.92e-05	chr3(-):149235022-149454501
FLT1	down	1.51	3.08e-05	0.00014	chr13(-):28874483-29069265
EBLN3P	down	1.51	5.3e-05	0.000228	chr9(+):37079893-37090398
--	up	1.51	6.51e-05	0.000276	chr17(+):38519762-38521704
[truncated: 62 more rows]

## Sheet: REGULATED PATTERNS-EXONS
Supplemental Table 4
List of the 1830 Differentially Regulated Alternative Splicing Events in the comparison MDA-MB-231 siCTRL vs siNEK2 (from 1211 Distinct Genes)
Analysis Type	Gene Symbol	Alternative Event Type	Involved exon(s)	Regulation Splicing Index	Splicing-Index Fold-Change	Splicing-Index P-Value	Event Coordinates (hg19)
Exon	SNF8	Exon Cassette	e6	up	8.22	0.000848	chr17:47014216-47014294
Exon	SNF8	unknown	i5	up	6.99	0.00137	chr17:47014295-47014380
Exon	SNF8	unknown	i6	up	6.86	0.00467	chr17:47013604-47014215
Exon	SNF8	unknown	i8	up	6.03	0.000118	chr17:47009079-47010565
Exon	SNF8	unknown	i7	up	5.78	0.000316	chr17:47010708-47013491
Exon	CINP	Alter. Terminal Exon	e6	down	5.23	0.000913	chr14:102809971-102810725
Exon	SNF8	Alter. Donor Splice Site	ae7	up	5.21	5.94e-05	chr17:47013492-47013530
Exon	AKT1S1 // IL4I1 // NUP62	unknown	e12	down	5.19	0.00176	chr19:50397524-50397725
Exon	KLF3	Alter. Terminal Exon	ae4	up	4.91	0.0261	chr4:38691501-38692372
Exon	SUB1	Alter. Terminal Exon	ae6	down	4.89	0.00107	chr5:32602064-32602314
Exon	SEPT11	unknown	i14	down	4.76	0.000558	chr4:77952124-77955649
Exon	SLC6A6	Alter. Terminal Exon	ae7	up	4.51	0.0289	chr3:14489325-14489691
Exon	FAT1	Exon Cassette	e29	down	4.43	0.00263	chr4:187511521-187511556
Pattern+Exon	SEPT6	Exon Cassette	e14	up	4.35	0.00698	chrX:118752676-118763471
Pattern+Exon	ATP5C1	Exon Cassette	e9	up	4.29	1.04e-05	chr10:7844721-7849778
Exon	SUB1	Alter. Terminal Exon	e7	down	4.19	3.49e-06	chr5:32602315-32604185
Exon	AKT1S1 // IL4I1 // NUP62	unknown	e11	down	4.19	3.57e-05	chr19:50398324-50398436
Exon	AKT1S1 // IL4I1 // NUP62	unknown	e13	down	4.12	0.00889	chr19:50394661-50394729
Pattern+Exon	FNIP1 // RAPGEF6	Exon Cassette	e43	down	4.08	0.000124	chr5:130782176-130788870
Exon	RECK	unknown	e20	down	4.07	0.0201	chr9:36112302-36112473
Exon	EDEM1	Alter. Terminal Exon	ae11	up	3.98	0.00028	chr3:5252902-5252983
Exon	PTK7	Alter. Terminal Exon	ae8	up	3.97	0.00137	chr6:43100426-43101458
Exon	FAR1	Alter. First Exon	ae10	up	3.9	1.18e-05	chr11:13741450-13743276
Exon	EIF4G2	unknown	i17	up	3.73	0.0332	chr11:10822634-10823206
Exon	ACAA1	unknown	i10	up	3.7	0.00896	chr3:38167372-38167550
Pattern+Exon	MYO18A // TIAF1	Exon Cassette	e48	down	3.67	5.07e-05	chr17:27409334-27413595
Pattern+Exon	ADCY10P1 // NFYA	Exon Cassette	e4	down	3.67	0.000876	chr6:41046768-41051931
Exon	AKT1S1 // IL4I1 // NUP62	unknown	e10	down	3.66	0.00238	chr19:50399071-50399309
Exon	MIR761 // NRDC	unknown	i33	up	3.63	0.00611	chr1:52255329-52256203
Pattern+Exon	PBRM1	Exon Cassette	e29	up	3.61	0.000456	chr3:52584763-52592429
Pattern+Exon	EXOC1	Exon Cassette	e11	up	3.52	0.000504	chr4:56749989-56756552
Exon	TNIP1	Alter. First Exon	e2	down	3.51	0.00552	chr5:150466645-150466746
Exon	ITGB1 // SNORA86	Alter. First Exon	e2	down	3.51	0.0286	chr10:33246686-33246821
Exon	AKT1S1 // IL4I1 // NUP62	Alter. First Exon	e8	down	3.5	0.00353	chr19:50400091-50400146
Exon	FAR1	unknown	i9	up	3.44	0.0075	chr11:13736228-13741449
Pattern+Exon	ADD3	Exon Cassette	e17	up	3.43	0.000369	chr10:111890121-111895322
Exon	MIR761 // NRDC	unknown	i14	up	3.42	2.26e-05	chr1:52280485-52281982
Pattern+Exon	LIMCH1	Exon Cassette	e20	down	3.4	0.0028	chr4:41621205-41646643
Exon	AKT1S1 // IL4I1 // NUP62	unknown	e14	down	3.39	0.00377	chr19:50394227-50394363
Exon	MTA3	unknown	e2	down	3.36	0.00204	chr2:42722303-42722394
Exon	RRBP1	unknown	i20	up	3.36	0.0137	chr20:17600373-17600881
Exon	CDC26 // FKBP15	Alter. First Exon	ae20	down	3.35	0.00374	chr9:115950179-115950326
Exon	CNRIP1	Alter. Terminal Exon	ae2	up	3.32	0.00396	chr2:68543937-68544282
Exon	MIR761 // NRDC	unknown	i4	up	3.29	0.00893	chr1:52302110-52303157
Pattern+Exon	NRG1	Alter. Terminal Exon	e12/e19	up (e12)	3.29	0.0154	chr8:32600193-32625474
Exon	ALCAM	unknown	i14	up	3.28	0.0113	chr3:105269104-105270987
Pattern+Exon	FKBP14	Exon Cassette	e3	up	3.27	0.0224	chr7:30058612-30062432
Exon	CNRIP1	Alter. Terminal Exon	ae2	up	3.26	0.0096	chr2:68544283-68544287
Exon	HDAC9	unknown	e9	down	3.26	0.0336	chr7:18582792-18582908
Pattern+Exon	SORBS1	Exon Cassette	e12	down	3.24	0.00076	chr10:97170390-97181830
Exon	NXPE3	Alter. Terminal Exon	ae9	down	3.24	0.000874	chr3:101542772-101545607
Exon	AKT1S1 // IL4I1 // NUP62	Exon Cassette	e9	down	3.23	0.00168	chr19:50399404-50399438
Exon	EIF4H	Intron Retention	ae4	up	3.2	0.00394	chr7:73604249-73604576
Exon	RRBP1	Alter. Terminal Exon	ae20	up	3.2	0.00632	chr20:17600882-17600942
Exon	CNOT9	unknown	i8	up	3.18	0.0133	chr2:219457431-219458250
Exon	CNOT9	Alter. Terminal Exon	e9	up	3.16	0.00816	chr2:219458251-219458577
Pattern	CLSTN1	Exon Cassette	e11	down	3.14	0.000167	chr1:9795943-9801314
Exon	OSBPL1A	unknown	e2	down	3.12	0.0225	chr18:21957376-21957498
Exon	CUZD1 // FAM24B	Exon Cassette	e3	up	3.08	0.00166	chr10:124609939-124610034
Exon	EIF4G2	unknown	i20	up	3.08	0.0114	chr11:10821895-10821977
Pattern+Exon	DOCK9	Alter. First Exon	e3/e42	up (e42)	3.07	0.00198	chr13:99497583-99630338
Exon	MSL3	Alter. Terminal Exon	ae10	up	3.07	0.00776	chrX:11782058-11782370
Exon	ANTXR1	Alter. Terminal Exon	ae10	up	3.06	0.0493	chr2:69330073-69330564
Pattern+Exon	MAST2	Exon Cassette	e14	down	3.04	0.000173	chr1:46463396-46468555
Exon	PEX13	Alter. Terminal Exon	e3	up	3.04	0.00125	chr2:61245319-61246215
Exon	PDE4DIP	Intron Retention	ae30	down	3.02	0.00511	chr1:144892219-144892499
Pattern+Exon	UAP1	Exon Cassette	e11	down	2.99	2.49e-06	chr1:162560113-162567648
Exon	RPUSD3	Alter. Terminal Exon	ae7	up	2.97	0.000192	chr3:9881259-9881866
Exon	MKL1	Alter. First Exon	e4	up	2.96	0.0191	chr22:40929593-40929883
Pattern+Exon	SPAG9	Exon Cassette	e30	down	2.95	2.86e-05	chr17:49052132-49054582
Exon	EIF4G2	Intron Retention	ae16	up	2.93	0.000186	chr11:10823321-10823594
Exon	CCDC88A	Alter. Terminal Exon	ae32	up	2.92	0.000116	chr2:55521309-55522731
Pattern+Exon	ADGRG6	Exon Cassette	e25	down	2.92	0.000406	chr6:142759349-142767401
Exon	EIF4G2	Intron Retention	ae21	up	2.91	0.00614	chr11:10821303-10821635
Exon	EDEM1	unknown	i11	up	2.9	1.31e-05	chr3:5252984-5255003
Pattern+Exon	NAV3	Exon Cassette	e27	down	2.9	0.00155	chr12:78569086-78571093
Exon	CUZD1 // FAM24B	Exon Cassette	e4	up	2.9	0.0023	chr10:124608752-124608954
Pattern+Exon	SUCO	Exon Cassette	e13	up	2.88	0.000208	chr1:172544658-172546959
Exon	TLE1	unknown	i7	down	2.87	0.00422	chr9:84248279-84249010
Exon	AHCY	Alter. First Exon	e3	down	2.86	2.14e-05	chr20:32889741-32890811
Exon	LAMP2	Intron Retention	ae11	down	2.86	0.00158	chrX:119562481-119564679
Exon	GPR162 // P3H3	Alter. First Exon	e6	down	2.86	0.0472	chr12:6937204-6937401
Exon	RPL14	Alter. Terminal Exon	e7	down	2.85	0.00199	chr3:40505977-40506548
Pattern+Exon	MPRIP	Exon Cassette	e25	down	2.84	1.55e-05	chr17:17083317-17095962
Exon	ELL2	unknown	i10	up	2.83	0.00163	chr5:95224834-95226805
Exon	SCAF11	unknown	i5	up	2.81	0.00207	chr12:46349975-46355481
Pattern+Exon	UBE4B	Exon Cassette	e7	down	2.79	0.000323	chr1:10165574-10177658
Exon	RPUSD3	unknown	i7	up	2.79	0.000689	chr3:9880855-9881258
Pattern+Exon	HNRNPA3 // MIR4444-1 // MIR4444-2	Alter. Terminal Exon	e10/e12	up (e12)	2.77	0.000177	chr2:178083975-178088685
Exon	LAMP2	Alter. Terminal Exon	e12	down	2.76	0.00952	chrX:119560003-119562480
Exon	ARPC5	unknown	i1	up	2.75	0.00263	chr1:183603094-183604648
Exon	NBPF10 // NBPF20 // NBPF25P // NOTCH2NL	Alter. Terminal Exon	ae86	down	2.75	0.0112	chr1:145290851-145291654
Exon	FPGS	Alter. First Exon	e1	down	2.75	0.0187	chr9:130556876-130557091
Exon	FAR1	unknown	i8	up	2.74	0.0021	chr11:13734630-13736055
Exon	ETNK1	Alter. Terminal Exon	e3	up	2.72	0.00788	chr12:22797145-22797349
Exon	CUZD1 // FAM24B	Exon Cassette	e3	up	2.71	0.00218	chr10:124610035-124610065
Exon	NBPF10 // NBPF20 // NBPF25P // NOTCH2NL	Exon Cassette	e86	down	2.71	0.0123	chr1:145290781-145290850
Exon	NBPF10 // NBPF20 // NBPF25P // NOTCH2NL	unknown	i84	down	2.71	0.0164	chr1:145289907-145290428
Exon	SLC38A2	unknown	i10	up	2.7	0.00055	chr12:46757786-46758170
Pattern+Exon	SEPT6	Alter. Terminal Exon	e15/e16	up (e15)	2.7	0.00165	chrX:118750908-118763471
Exon	PTPA	unknown	i13	down	2.7	0.00719	chr9:131904198-131904723
Exon	MAST2	unknown	i14	down	2.69	8.43e-05	chr1:46466652-46468476
Pattern+Exon	ADGRG6	Exon Cassette	e6	up	2.69	8.48e-05	chr6:142703088-142711480
Pattern+Exon	GNE	Alter. First Exon	e1/e2	up (e1)	2.69	0.00114	chr9:36249189-36277053
Exon	HNRNPA2B1	unknown	i10	up	2.69	0.00521	chr7:26232197-26232869
Pattern+Exon	DEPDC1	Exon Cassette	e9	up	2.66	1.42e-05	chr1:68947123-68949773
Pattern+Exon	KIF1B	Alter. Terminal Exon	e26/e54	up (e54)	2.66	0.000299	chr1:10357232-10441661
Exon	EIF4G2	unknown	i19	up	2.66	0.00439	chr11:10822194-10822276
Exon	SSFA2	unknown	i17	up	2.66	0.021	chr2:182787140-182789617
Exon	NUDT16	Alter. Terminal Exon	ae2	up	2.64	0.00304	chr3:131101160-131101641
Exon	PDE4DIP	Alter. Terminal Exon	ae10	down	2.64	0.00659	chr1:144951759-144952199
Exon	FAM101A // ZNF664	Alter. Terminal Exon	e14	down	2.63	1.84e-05	chr12:124798738-124800570
Pattern+Exon	FNBP1	Exon Cassette	e10,e12	down	2.63	0.0207	chr9:132671169-132687436
Exon	STOML2	Alter. Terminal Exon	ae5	up	2.62	0.00189	chr9:35101636-35101705
Exon	ZNF638	Alter. First Exon	ae16	up	2.62	0.00317	chr2:71623146-71623270
Exon	TSPAN1	unknown	i4	down	2.62	0.00498	chr1:46650070-46650265
Exon	KLHL23 // PHOSPHO2	Exon Cassette	e4	up	2.62	0.0497	chr2:170554403-170554492
Exon	NPM1	unknown	i10	up	2.61	0.00125	chr5:170832408-170833400
Pattern	DIAPH1	Exon Cassette	e2	down	2.61	0.00263	chr5:140966609-140998622
Pattern+Exon	DPY19L3	Exon Cassette	e17	up	2.61	0.00307	chr19:32955634-32959719
Exon	ZFC3H1	unknown	i34	up	2.61	0.0496	chr12:72004537-72004836
Exon	KIF1B	Intron Retention	ae53	up	2.6	0.0103	chr1:10437996-10438396
Pattern+Exon	PPFIBP1	Exon Cassette	e11	down	2.6	0.0127	chr12:27809549-27813878
Exon	TTC7A	unknown	e2	down	2.6	0.0272	chr2:47144323-47144416
Pattern+Exon	PICALM	Exon Cassette	e19	down	2.58	2.47e-07	chr11:85687666-85692271
Exon	MAPKAP1	Alter. First Exon	e6	down	2.58	0.000137	chr9:128412642-128412739
Exon	KIF1B	Exon Cassette	e53	up	2.58	0.000178	chr1:10436603-10437995
Exon	C1S // EMG1	Exon Cassette	e5	up	2.58	0.0246	chr12:7084391-7084540
Exon	MFSD8	Intron Retention	ae14	down	2.58	0.0315	chr4:128839542-128840392
Exon	POLE	unknown	i8	up	2.57	0.00215	chr12:133253239-133253947
Exon	RECK	unknown	e17	down	2.57	0.00559	chr9:36107973-36108161
Exon	SEC24A	Alter. Acceptor Splice Site	e13	up	2.56	0.000656	chr5:134028721-134029417
Pattern+Exon	CADM1	Exon Cassette	e10	up	2.56	0.000801	chr11:115049364-115080377
Exon	RAD51B	Alter. Terminal Exon	e13	down	2.56	0.00293	chr14:68963841-68964597
Exon	SVIP	Alter. Terminal Exon	e5	down	2.56	0.00614	chr11:22841808-22841880
Exon	PBX2	Alter. Terminal Exon	ae6	up	2.56	0.00967	chr6:32154751-32155017
Pattern+Exon	ERBIN	Exon Cassette	e22	up	2.55	0.00716	chr5:65349234-65371058
Pattern+Exon	ING3	Alter. Terminal Exon	e5/e13	up (e5)	2.54	0.00262	chr7:120595613-120615702
Exon	ZBED6 // ZC3H11A	Exon Cassette	e3	down	2.54	0.00465	chr1:203766651-203770703
Exon	MCU	Exon Cassette	e3	up	2.54	0.0454	chr10:74468041-74468114
Exon	AHCY	Alter. Donor Splice Site	ae3	down	2.53	0.00079	chr20:32889552-32889740
Pattern+Exon	THOC5	Exon Cassette	e11	down	2.53	0.00246	chr22:29925151-29927952
Exon	C1S // EMG1	Exon Cassette	e4	up	2.53	0.0219	chr12:7084252-7084310
Exon	APMAP	unknown	i6	up	2.52	8.68e-05	chr20:24950296-24950831
Exon	MBNL1	unknown	i10	up	2.52	0.000544	chr3:152173367-152174055
Pattern+Exon	CAMK2G	Exon Cassette	e14	down	2.52	0.00319	chr10:75597226-75601969
Exon	AP1S2	Alter. Terminal Exon	e6	up	2.52	0.00667	chrX:15850186-15851129
Exon	EIF4G2	unknown	i10	up	2.52	0.0231	chr11:10825597-10825682
Exon	ARAP3	Alter. First Exon	ae2	down	2.51	0.00321	chr5:141060070-141060408
Exon	EIF4H	unknown	i5	up	2.51	0.0159	chr7:73604637-73609070
Exon	F3	unknown	i6	up	2.5	0.00101	chr1:94998036-94998644
Exon	UAP1	unknown	i11	up	2.5	0.00732	chr1:162562573-162567581
Exon	BZW1	Alter. First Exon	e1	down	2.5	0.0134	chr2:201676269-201676449
Exon	FAM126B	Exon Cassette	e14	down	2.5	0.0145	chr2:201852087-201852254
Exon	NCL	unknown	i12	up	2.49	0.0167	chr2:232320847-232321340
Pattern	TPM3	Intron Retention	i9-i10	down	2.49	0.0291	chr1:154143889-154145454
Pattern+Exon	MARK3	Exon Cassette	e16	down	2.48	0.000224	chr14:103958114-103966537
Pattern+Exon	ABI1	Exon Cassette	e5	down	2.48	0.000719	chr10:27059174-27066170
Exon	COPB2	unknown	i21	up	2.48	0.0124	chr3:139076800-139077040
Exon	CPSF7 // FTH1	Alter. First Exon	ae5	down	2.48	0.0148	chr11:61197405-61197463
Exon	PPFIBP1	Alter. Terminal Exon	ae4	up	2.47	0.000417	chr12:27788049-27790252
Exon	CHMP4A // IPO4 // MDP1 // NEDD8 // NEDD8-MDP1 // TM9SF1	Intron Retention	ae7	up	2.47	0.00664	chr14:24685003-24685123
Exon	WDR55	Alter. Terminal Exon	e9	down	2.47	0.00878	chr5:140051963-140053699
Exon	CNOT9	unknown	i9	up	2.46	0.00885	chr2:219458578-219458830
Pattern+Exon	FAM126A	Exon Cassette	e11	down	2.46	0.0164	chr7:22984067-23000034
Exon	DCTN1 // SLC4A5	Exon Cassette	e28	up	2.46	0.0173	chr2:74590740-74590754
Exon	PLEKHB2	Exon Cassette	e11	up	2.46	0.0393	chr2:131901981-131902022
Pattern+Exon	NEK1	Exon Cassette	e20	down	2.45	7.62e-05	chr4:170429399-170459062
Exon	DMC1	Alter. Terminal Exon	e2	down	2.45	0.000547	chr22:38965294-38965394
Exon	PBX2	unknown	i6	up	2.45	0.0209	chr6:32154678-32154750
Exon	RFXANK	unknown	i7	up	2.44	0.00324	chr19:19309042-19309465
Pattern+Exon	ADORA2A // SPECC1L // SPECC1L-ADORA2A	Alter. Terminal Exon	e20/e29	up (e20)	2.44	0.0106	chr22:24810502-24838328
Exon	LTBP4	Alter. First Exon	ae23	up	2.44	0.0279	chr19:41120017-41120220
Exon	AP1S2	Alter. Terminal Exon	e7	up	2.44	0.0353	chrX:15849324-15849690
Exon	TUBB	Alter. First Exon	e2	down	2.43	0.00132	chr6:30689326-30689573
Exon	ASPRV1 // PCBP1-AS1	unknown	e14	up	2.43	0.00262	chr2:70223817-70224019
Exon	ZBED6 // ZC3H11A	unknown	i2	down	2.43	0.00942	chr1:203765730-203766650
Exon	SSFA2	unknown	i14	up	2.43	0.0298	chr2:182783610-182784022
Exon	PCGF3	Alter. First Exon	ae6	up	2.43	0.0303	chr4:727673-727843
Exon	MFSD8	Alter. Terminal Exon	e15	down	2.43	0.0366	chr4:128838958-128839541
Pattern+Exon	RAI14	Exon Cassette	e15	up	2.42	0.000193	chr5:34812285-34814774
Exon	HAUS7 // TREX2	unknown	i17	down	2.42	0.00243	chrX:152710953-152711055
Pattern+Exon	KIF21A	Exon Cassette	e24	down	2.42	0.00816	chr12:39720066-39724713
Exon	SSB	Alter. First Exon	e3	down	2.42	0.0201	chr2:170655538-170656026
Exon	HNRNPA2B1	Intron Retention	ae2	up	2.42	0.0227	chr7:26237352-26237449
Pattern+Exon	SYNE2	Exon Cassette	e118	down	2.41	0.000309	chr14:64680912-64683105
Pattern	DST	Exon Cassette	e100	down	2.41	0.00155	chr6:56330876-56334755
Exon	SLC20A1	unknown	i5	up	2.41	0.0049	chr2:113410376-113413964
Exon	NPM1	unknown	i12	up	2.41	0.0105	chr5:170834779-170837530
Exon	CDV3	unknown	i5	up	2.41	0.0119	chr3:133305567-133306002
Exon	LIMCH1	Alter. First Exon	e10	up	2.41	0.0235	chr4:41614726-41615115
Exon	ERBIN	Exon Cassette	e23	up	2.41	0.0326	chr5:65367997-65368119
Exon	PCDH1	Alter. Donor Splice Site	ae3	up	2.41	0.0347	chr5:141248066-141248132
Pattern+Exon	ARMCX5 // ARMCX5-GPRASP2 // GPRASP2	Alter. Terminal Exon	e5/e7	up (e5)	2.4	3.85e-05	chrX:101856808-101895435
Exon	SLC20A1	unknown	i4	up	2.4	0.00144	chr2:113405316-113410278
Exon	NOL12 // TRIOBP	Alter. Terminal Exon	e7	up	2.4	0.00734	chr22:38089339-38089417
Exon	HOXA5	Alter. Terminal Exon	ae2	up	2.4	0.0465	chr7:27180670-27181448
Exon	NDUFS3 // PTPMT1	Intron Retention	ae1	down	2.4	0.0493	chr11:47587349-47587446
Pattern+Exon	MYO9A	Exon Cassette	e27	down	2.39	0.000217	chr15:72180345-72186119
Exon	PRKAR1A	unknown	i3	up	2.39	0.00254	chr17:66508721-66510961
Exon	RECK	unknown	e14	down	2.39	0.0242	chr9:36100328-36100540
Exon	DTD2 // HEATR5A	Alter. First Exon	e1	down	2.39	0.0339	chr14:31926488-31926679
Exon	SCAF4	Alter. Terminal Exon	ae19	up	2.38	0.00621	chr21:33056310-33057360
Exon	MBNL1	unknown	i9	up	2.38	0.00887	chr3:152165563-152173330
Exon	COL13A1	Exon Cassette	e13	down	2.38	0.0284	chr10:71657231-71657287
Pattern+Exon	DNAJC10	Alter. Acceptor Splice Site	e12	up	2.37	0.00136	chr2:183600976-183605115
Exon	MOSPD1	unknown	i4	up	2.37	0.002	chrX:134025670-134030504
Pattern+Exon	HIKESHI	Intron Retention	i7	up	2.37	0.0177	chr11:86055645-86056240
Exon	CPSF3L // MIR6727	Exon Cassette	e2	down	2.37	0.0219	chr1:1258560-1258666
Pattern+Exon	PLOD2	Exon Cassette	e14	down	2.36	0.000696	chr3:145794569-145797044
Exon	MIR3605 // PHC2	Alter. Donor Splice Site	e9	down	2.36	0.0172	chr1:33820442-33820853
Pattern+Exon	AKT1S1 // IL4I1 // NUP62	Alter. First Exon	e19/e23	up (e23)	2.35	0.00226	chr19:50376174-50381613
Exon	HDAC2	unknown	i15	up	2.34	0.0485	chr6:114262252-114262870
Exon	NCL	unknown	i9	up	2.33	0.00113	chr2:232322511-232322975
Exon	UQCRB	unknown	i4	up	2.33	0.00247	chr8:97243743-97244000
Exon	HMGB2	Alter. First Exon	ae2	down	2.33	0.00872	chr4:174254820-174254919
Exon	EIF4G2	Intron Retention	ae11	up	2.33	0.012	chr11:10825137-10825444
Exon	PDE4DIP	Alter. Terminal Exon	e31	down	2.32	0.0129	chr1:144890590-144892218
Exon	CNPPD1	Alter. First Exon	e1	down	2.32	0.0219	chr2:220042419-220042842
Exon	OSBPL1A	unknown	e4	down	2.32	0.0345	chr18:21946855-21946929
Exon	BCAS3	Exon Cassette	e31	down	2.31	0.00397	chr17:59465979-59466069
Pattern+Exon	LINC00673	Alter. First Exon	e1/e5	up (e1)	2.31	0.00741	chr17:70416841-70588943
Exon	PLAT	unknown	i13	up	2.3	0.000697	chr8:42033669-42036413
Exon	MFSD8	Alter. Terminal Exon	ae13	down	2.3	0.0199	chr4:128840493-128841474
Exon	ZDHHC4	Alter. First Exon	ae2	down	2.3	0.05	chr7:6617134-6617220
Exon	PNPLA6	Exon Cassette	e3	up	2.29	0.0245	chr19:7600013-7600088
Exon	LRP10	unknown	i7	down	2.28	0.0106	chr14:23347294-23348407
Exon	MLF1	Exon Cassette	e3	down	2.28	0.0128	chr3:158306641-158306713
Exon	RECK	unknown	e19	down	2.28	0.0309	chr9:36109954-36110076
Exon	HNRNPA2B1	Intron Retention	ae1	up	2.27	0.000342	chr7:26237486-26240190
Exon	ADCY10P1 // NFYA	Exon Cassette	e4	down	2.27	0.00235	chr6:41048550-41048553
Exon	SIK2	Alter. Acceptor Splice Site	ae16	down	2.27	0.0033	chr11:111599620-111601090
Pattern+Exon	FKBP14	Alter. Terminal Exon	e2/e5	up (e5)	2.27	0.0316	chr7:30050199-30062432
Pattern+Exon	FN1	Alter. First Exon	e1/e25	up (e1)	2.26	5.7e-05	chr2:216257654-216300796
Exon	SLC20A1	Alter. First Exon	ae7	up	2.26	0.000779	chr2:113415940-113416401
Exon	RNPS1	unknown	i2	down	2.26	0.00429	chr16:2317338-2317662
Exon	RECK	Alter. Terminal Exon	e26	down	2.26	0.00752	chr9:36122821-36124451
Exon	STARD9	unknown	e5	up	2.26	0.0163	chr15:42927054-42927170
Exon	FERMT2	unknown	i9	up	2.25	0.00112	chr14:53339641-53340893
Exon	SLC20A1	Intron Retention	ae9	up	2.25	0.00255	chr2:113418150-113418718
Exon	COPB2	unknown	i7	up	2.25	0.00365	chr3:139092650-139093080
Pattern+Exon	FXR1	Exon Cassette	e18	down	2.25	0.0103	chr3:180687946-180693192
Exon	ELL2	unknown	i9	up	2.24	0.000138	chr5:95226978-95231330
Exon	SLC20A1	unknown	i8	up	2.24	0.00033	chr2:113417340-113417963
Exon	FERMT2	Exon Cassette	e13	up	2.24	0.00165	chr14:53327731-53327751
Exon	RPL14	unknown	i6	down	2.24	0.00365	chr3:40503864-40505976
Exon	MFAP2	unknown	i1	down	2.24	0.00509	chr1:17307173-17308007
Exon	AP1S2	unknown	i6	up	2.24	0.00606	chrX:15849691-15850185
Exon	B3GALNT2	Alter. Terminal Exon	ae6	up	2.24	0.00626	chr1:235642223-235643368
Exon	ACAA1	Intron Retention	ae9	up	2.24	0.0145	chr3:38167832-38167999
Exon	ETNK1	unknown	i5	up	2.24	0.0186	chr12:22814140-22824205
Exon	MFSD11	Alter. First Exon	e2	down	2.24	0.0475	chr17:74733965-74734058
Exon	CLSTN1	unknown	i11	up	2.23	0.000649	chr1:9796100-9797554
Pattern	GOLIM4	Exon Cassette	e7	down	2.23	0.00325	chr3:167754624-167759262
Exon	ANAPC13	Alter. First Exon	ae3	down	2.23	0.00377	chr3:134201773-134202094
Exon	HSPA8	unknown	i7	up	2.23	0.00406	chr11:122929538-122929765
Exon	AMIGO3 // GMPPB	Intron Retention	ae9	down	2.23	0.00865	chr3:49757238-49757355
Exon	SLC48A1	unknown	e2	down	2.23	0.00931	chr12:48165953-48166103
Exon	TSPAN1	unknown	e2	up	2.23	0.0126	chr1:46646198-46646330
Exon	SIK2	Alter. Terminal Exon	ae15	down	2.23	0.0178	chr11:111597640-111599027
Exon	ANGEL2	Alter. First Exon	e2	down	2.23	0.0231	chr1:213188490-213188850
Exon	HNRNPA2B1	unknown	i8	up	2.22	0.000374	chr7:26233314-26235465
Exon	ARHGEF25 // SLC26A10	unknown	e23	down	2.22	0.0014	chr12:58016342-58016424
Pattern+Exon	DOCK9	Mutually Exclusive Exons	e43/e44	up (e43)	2.22	0.00141	chr13:99489748-99500893
Exon	LRP10	Alter. Terminal Exon	e8	down	2.22	0.00606	chr14:23348408-23349584
Exon	HCG18	Alter. Terminal Exon	e6	down	2.22	0.0115	chr6:30255173-30257270
Exon	SLC20A1	unknown	i6	up	2.22	0.0134	chr2:113414819-113415939
Exon	LINC-PINT	Exon Cassette	e9	down	2.22	0.0141	chr7:130644627-130644728
Exon	MIR6810	Alter. First Exon	e4	down	2.22	0.0255	chr2:219187902-219188154
Exon	SRRM3	Exon Cassette	e15	down	2.22	0.038	chr7:75912842-75912920
Exon	RND3	Alter. First Exon	e4	up	2.21	0.000887	chr2:151341799-151341895
Exon	CALM3	unknown	i6	up	2.21	0.00475	chr19:47109115-47111453
Pattern+Exon	NHSL1	Exon Cassette	e6	up	2.21	0.00628	chr6:138751530-138768330
Pattern	NIN	Exon Cassette	e19	down	2.2	1.57e-05	chr14:51221460-51227077
Exon	HSPA8	unknown	i8	up	2.2	0.000317	chr11:122929192-122929338
Exon	MPRIP	Alter. First Exon	e16	up	2.2	0.0004	chr17:17067974-17071229
Pattern+Exon	SYNE2	Alter. First Exon	e1/e57	up (e57)	2.2	0.000913	chr14:64319683-64542818
Exon	SYNE2	unknown	i56	up	2.2	0.00193	chr14:64540855-64542332
Exon	AAK1	Exon Cassette	e20	up	2.2	0.00366	chr2:69706082-69706192
Exon	TENM3	Alter. First Exon	e1	down	2.2	0.00478	chr4:183065140-183065314
Pattern+Exon	WAC	Intron Retention	i12	up	2.2	0.0145	chr10:28899637-28900410
Pattern	RBFOX2	Exon Cassette	e12	up	2.19	0.00309	chr22:36142520-36156067
Exon	EIF4G2	Intron Retention	ae6	up	2.19	0.00776	chr11:10827594-10828365
Exon	PXN	Exon Cassette	e9	down	2.19	0.0113	chr12:120657009-120657893
Exon	NF1	Alter. Terminal Exon	e31	up	2.18	0.00148	chr17:29576973-29579821
Exon	MIR4747 // UHRF1	unknown	i18	up	2.18	0.00367	chr19:4954834-4956719
Exon	C1S // EMG1	Exon Cassette	e3	up	2.18	0.00907	chr12:7083714-7083855
Pattern+Exon	ECT2	Exon Cassette	e5	down	2.17	0.000111	chr3:172473085-172474955
Pattern+Exon	CLIP1	Exon Cassette	e11	up	2.17	0.000747	chr12:122825300-122837333
Pattern+Exon	CD47	Exon Cassette	e8-e10	up	2.17	0.00154	chr3:107763286-107776416
Exon	SOD2	Alter. First Exon	e5	up	2.17	0.00611	chr6:160147883-160147975
Pattern+Exon	MYO9A	Alter. Terminal Exon	e27/e43	up (e43)	2.17	0.00999	chr15:72118363-72185518
Exon	GMNN	Alter. First Exon	e2	down	2.17	0.0145	chr6:24775641-24775730
Exon	NCOA7	Alter. First Exon	e1	down	2.17	0.0175	chr6:126102307-126102517
Exon	EIF4G2	unknown	i22	up	2.17	0.0243	chr11:10820971-10821097
Exon	KPTN	Exon Cassette	e5	up	2.17	0.0265	chr19:47984835-47984890
Exon	WDFY3	unknown	e16	up	2.17	0.0331	chr4:85729486-85729569
Exon	LIMK2	Alter. First Exon	e3	up	2.17	0.0375	chr22:31644315-31644755
Exon	SOD2	unknown	i4	up	2.17	0.0375	chr6:160147976-160148296
Exon	NCL	unknown	i10	up	2.16	3.14e-05	chr2:232321835-232322352
Exon	QKI	Intron Retention	ae6	up	2.16	0.000259	chr6:163984752-163985698
Pattern+Exon	TJP1	Exon Cassette	e26	down	2.16	0.0021	chr15:30010470-30012912
Exon	TUBB	Alter. First Exon	e2	down	2.16	0.00521	chr6:30689574-30689675
Exon	NCL	unknown	i11	up	2.16	0.0155	chr2:232321475-232321710
Exon	HNRNPH1	unknown	i8	up	2.16	0.0297	chr5:179044650-179044798
Exon	PSIP1	unknown	i10	up	2.16	0.0298	chr9:15471309-15472628
Exon	CPSF7 // FTH1	Alter. First Exon	e5	down	2.16	0.044	chr11:61197386-61197404
Pattern+Exon	MGME1	Exon Cassette	e3	down	2.15	4.22e-05	chr20:17950444-17956546
Exon	DGKE	Intron Retention	ae15	down	2.15	0.00399	chr17:54944809-54945104
Exon	SH3GLB2	Alter. First Exon	ae8	up	2.15	0.0132	chr9:131772488-131772947
Exon	STOML2	unknown	i5	up	2.15	0.0178	chr9:35101557-35101635
Exon	SEMA6B	Alter. First Exon	e1	down	2.15	0.0276	chr19:4559541-4559770
Exon	MYO18A // TIAF1	Exon Cassette	e17	up	2.15	0.0417	chr17:27443461-27443472
Pattern+Exon	EPB41	Exon Cassette	e17	down	2.14	0.00111	chr1:29379616-29391670
Exon	NFE2L2	unknown	e3	down	2.14	0.00194	chr2:178203325-178203426
Exon	UBE2S	unknown	i3	up	2.14	0.00223	chr19:55913130-55915654
Exon	TMEM43	Alter. Donor Splice Site	ae10	up	2.14	0.00348	chr3:14177409-14179162
Exon	HHIP	unknown	e8	down	2.14	0.00833	chr4:145628239-145628412
Exon	ADAMTS1	unknown	i1	up	2.14	0.00858	chr21:28216096-28216542
Exon	RECK	unknown	e13	down	2.14	0.0147	chr9:36091161-36091340
Exon	TXNL4B	Alter. First Exon	e1	up	2.14	0.0164	chr16:72128092-72128214
Exon	MYL6B	unknown	i7	up	2.14	0.0298	chr12:56551520-56551665
Exon	KPNB1	Intron Retention	ae1	down	2.14	0.0464	chr17:45727244-45727303
Pattern+Exon	KIF23	Exon Cassette	e9	down	2.13	1.66e-05	chr15:69715498-69718521
Exon	SLC35G1	Alter. Acceptor Splice Site	ae5	up	2.13	0.00192	chr10:95666856-95667784
Exon	ACCS // EXT2	Alter. First Exon	e18	down	2.13	0.0077	chr11:44117747-44117871
Exon	ODC1	unknown	i4	down	2.13	0.0347	chr2:10584773-10585055
Exon	ASPH	Alter. Terminal Exon	e6	up	2.13	0.0362	chr8:62587818-62588877
Exon	PCGF3	Alter. First Exon	ae6	up	2.12	0.000551	chr4:727844-728719
Exon	RBM17	Intron Retention	ae9	up	2.12	0.00242	chr10:6154325-6155470
Exon	STARD9	unknown	e7	up	2.12	0.0171	chr15:42930224-42930285
Exon	GMPR2	Exon Cassette	e5	down	2.12	0.0197	chr14:24703313-24703447
Exon	SPAG9	unknown	i29	down	2.12	0.0215	chr17:49053262-49054467
Exon	INPP5B	Alter. First Exon	e2	down	2.12	0.0297	chr1:38411929-38412005
Exon	PLAT	unknown	i12	up	2.12	0.0409	chr8:42036581-42037442
Exon	GABPA	Intron Retention	ae1	down	2.12	0.0429	chr21:27107382-27107531
Pattern+Exon	RAC1	Exon Cassette	e5	down	2.11	0.000197	chr7:6431555-6439819
Exon	PDE4DIP	unknown	i52	down	2.11	0.00194	chr1:144852499-144854163
Pattern	RAB11FIP3	Exon Cassette	e7	down	2.11	0.00611	chr16:538851-546859
Pattern+Exon	ZGRF1	Alter. Terminal Exon	e12/e14	up (e14)	2.11	0.0154	chr4:113510787-113527247
Exon	PPIP5K2	Exon Cassette	e29	down	2.11	0.0325	chr5:102523015-102523077
Exon	MBOAT7	Alter. Terminal Exon	ae7	up	2.11	0.0391	chr19:54681993-54682480
Exon	NPM1	unknown	i2	up	2.11	0.0486	chr5:170815011-170817054
Pattern+Exon	LINC00673	Exon Cassette	e6	down	2.1	0.000835	chr17:70399463-70424439
Exon	IVNS1ABP	Alter. First Exon	ae10	up	2.1	0.00168	chr1:185270695-185270845
Exon	PDLIM5	Alter. Acceptor Splice Site	ae3	up	2.1	0.00343	chr4:95376970-95377394
Exon	HSPA8	Alter. First Exon	ae5	up	2.1	0.00815	chr11:122930736-122930822
Pattern+Exon	EPB41L2	Exon Cassette	e17-e18	down	2.1	0.00848	chr6:131190703-131206408
Exon	SCAF11	Alter. Terminal Exon	e19	down	2.1	0.0151	chr12:46312913-46315976
Exon	MIR6886	Alter. First Exon	e2	down	2.1	0.0157	chr19:11201273-11201595
Exon	NUMA1	Alter. First Exon	ae3	down	2.1	0.0223	chr11:71780957-71781108
Exon	CSDE1	Exon Cassette	e3	down	2.1	0.03	chr1:115284147-115284293
Exon	PBX3	unknown	i3	up	2.1	0.0362	chr9:128510903-128511093
Pattern+Exon	CLSTN1	Exon Cassette	e3	down	2.09	0.000614	chr1:9815172-9833452
Exon	MIR6830 // P4HA2	Exon Cassette	e3	up	2.09	0.000739	chr5:131562389-131562558
Exon	MIR6805 // RPL28	Alter. First Exon	ae6	down	2.09	0.00535	chr19:55900257-55902921
Exon	PLEKHG4	unknown	e2	down	2.09	0.00595	chr16:67312644-67312693
Pattern+Exon	FLNB	Exon Cassette	e27	up	2.08	2.82e-05	chr3:58116468-58118658
Exon	OARD1 // UNC5CL	unknown	i3	down	2.08	0.000433	chr6:41037873-41038869
Exon	SH3PXD2A	unknown	e2	down	2.08	0.000567	chr10:105561039-105561119
Exon	SHKBP1	unknown	i14	down	2.08	0.00114	chr19:41094686-41094987
Exon	NPEPL1 // STX16 // STX16-NPEPL1	unknown	e10	up	2.08	0.0202	chr20:57266090-57266283
Exon	MEX3C	Alter. First Exon	e2	down	2.08	0.039	chr18:48722936-48723143
Exon	EGFR	Alter. Terminal Exon	e35	down	2.07	0.00385	chr7:55323937-55324297
Exon	SH3PXD2A	unknown	e6	down	2.07	0.00396	chr10:105484027-105484118
Exon	GFM2	unknown	i11	up	2.07	0.00951	chr5:74037434-74041501
Exon	HDAC8	Intron Retention	ae4	up	2.07	0.0104	chrX:71787646-71787737
Exon	POLR1D	Exon Cassette	e5	down	2.07	0.0229	chr13:28224179-28224378
Exon	YEATS2	Alter. Terminal Exon	e22	up	2.07	0.0337	chr3:183510904-183511269
Exon	INO80E	Alter. Acceptor Splice Site	ae6	down	2.07	0.0425	chr16:30012533-30012734
Pattern+Exon	HERC4	Exon Cassette	e21	up	2.06	8.22e-05	chr10:69716635-69726559
Pattern+Exon	NUMB	Exon Cassette	e13	up	2.06	0.000144	chr14:73741918-73749213
Exon	SYTL4	Alter. Terminal Exon	ae16	up	2.06	0.000567	chrX:99939711-99940985
Exon	AHI1	Exon Cassette	e32	down	2.06	0.0018	chr6:135611560-135611662
Exon	NCL	unknown	i14	up	2.06	0.00238	chr2:232319978-232320110
Exon	NUDT16	unknown	i2	up	2.06	0.0036	chr3:131101642-131102005
Exon	ZNF10 // ZNF268	Alter. Terminal Exon	e6	up	2.06	0.0104	chr12:133732089-133732275
Exon	FERMT2	unknown	i13	up	2.06	0.0158	chr14:53327183-53327730
Exon	HHIP	unknown	e9	down	2.06	0.0447	chr4:145629320-145629463
Pattern+Exon	WASF3	Mutually Exclusive Exons	e7/e8	up (e7)	2.05	3.78e-05	chr13:27246009-27255457
Exon	SLC35G1	Alter. Terminal Exon	e5	up	2.05	0.000522	chr10:95667785-95669584
Exon	ARAP1 // STARD10	unknown	e11	down	2.05	0.000913	chr11:72437664-72438216
Exon	IFT43	Alter. Terminal Exon	ae4	up	2.05	0.00131	chr14:76525018-76525633
Exon	SERP1	Alter. First Exon	e1	down	2.05	0.00271	chr3:150320730-150320960
Pattern+Exon	CCRL2	Alter. First Exon	e1/e2	up (e1)	2.05	0.0103	chr3:46448679-46451013
Exon	SLC38A2	Alter. First Exon	ae8	up	2.05	0.0143	chr12:46758972-46759089
Exon	PTK2	Alter. Donor Splice Site	ae34	down	2.05	0.02	chr8:141685528-141685557
Pattern+Exon	CCSER2	Exon Cassette	e13	down	2.05	0.0256	chr10:86237331-86278277
Exon	MRPS2	unknown	i4	up	2.05	0.0338	chr9:138394113-138394981
Exon	EFCAB13 // ITGB3	Alter. Acceptor Splice Site	e22	up	2.04	0.00169	chr17:45412562-45412566
Exon	NCL	Intron Retention	ae8	up	2.04	0.00173	chr2:232323100-232323710
Exon	BICD2	Alter. Terminal Exon	ae7	up	2.04	0.00208	chr9:95475743-95477429
Exon	PPP4R3A	Exon Cassette	e11	up	2.04	0.00707	chr14:91932604-91932759
Exon	CCDC57	Alter. Terminal Exon	e22	up	2.04	0.00895	chr17:80059345-80059741
Exon	UBA3	unknown	i14	up	2.04	0.0115	chr3:69105434-69105761
Exon	ZNF638	unknown	i15	up	2.04	0.0182	chr2:71622818-71623145
Exon	SLC20A1	Alter. First Exon	ae7	up	2.04	0.0196	chr2:113416672-113416780
Exon	PCGF3	unknown	i5	up	2.04	0.0307	chr4:727579-727672
Pattern+Exon	IL1RAP	Alter. Terminal Exon	e10/e13	up (e10)	2.03	0.000299	chr3:190347139-190369307
Pattern+Exon	ATP11C	Exon Cassette	e31	down	2.03	0.000764	chrX:138808506-138820228
Exon	CCNB1IP1	unknown	i6	down	2.03	0.00204	chr14:20786133-20786413
Exon	CCNB1IP1	Alter. Terminal Exon	e9	down	2.03	0.00322	chr14:20783637-20783776
Exon	RND3	unknown	i6	up	2.03	0.00329	chr2:151326752-151328139
Exon	KIAA0391	Alter. Terminal Exon	e10	down	2.03	0.00381	chr14:35743826-35746820
Exon	TSPAN1	unknown	e3	up	2.03	0.0133	chr1:46646772-46646836
Exon	RGMB	unknown	e2	down	2.03	0.0137	chr5:98106302-98106377
Exon	MIR4435-2HG	Exon Cassette	e6	down	2.03	0.0258	chr2:111997378-111997572
Exon	EVC	Alter. Terminal Exon	ae22	down	2.03	0.0272	chr4:5815890-5816031
Exon	WHSC1	Alter. Terminal Exon	ae10	up	2.03	0.0383	chr4:1920351-1920894
Exon	UBE4B	Exon Cassette	e8	down	2.03	0.043	chr1:10167280-10167432
Exon	CAPRIN1	Alter. Terminal Exon	ae19	up	2.03	0.0462	chr11:34119309-34120607
Exon	RECK	unknown	e12	down	2.03	0.0474	chr9:36087691-36087958
Pattern+Exon	BNIP2	Exon Cassette	e11	down	2.02	1.78e-05	chr15:59951345-59961189
Pattern+Exon	PRMT2	Exon Cassette	e2	down	2.02	0.000121	chr21:48055079-48056902
Pattern+Exon	KIF13A	Exon Cassette	e39	up	2.02	0.000725	chr6:17763925-17772290
Exon	STAT6	unknown	i3	down	2.02	0.000996	chr12:57504090-57504891
Exon	HNRNPD	unknown	i9	up	2.02	0.00204	chr4:83275307-83275906
Pattern+Exon	ESYT2	Exon Cassette	e16	up	2.02	0.00788	chr7:158542340-158552272
Exon	MTFP1 // SEC14L2	Alter. First Exon	e15	down	2.02	0.00965	chr22:30821611-30821934
Exon	KTN1	unknown	i27	up	2.02	0.0133	chr14:56117356-56118607
Exon	RNF14	unknown	i3	down	2.02	0.0136	chr5:141348800-141350268
Exon	DGKE	unknown	e15	down	2.02	0.0185	chr17:54944789-54944808
Exon	MIR6810	unknown	e12	down	2.02	0.0188	chr2:219209178-219209293
Exon	DST	Alter. Terminal Exon	e45	down	2.02	0.0258	chr6:56468634-56474141
Exon	CHMP4A // IPO4 // MDP1 // NEDD8 // NEDD8-MDP1 // TM9SF1	Alter. First Exon	e7	up	2.02	0.03	chr14:24685124-24685275
Exon	ZNF267	Exon Cassette	e5	down	2.02	0.0361	chr16:31901528-31901571
Exon	ITGB4	unknown	e34	down	2.02	0.0409	chr17:73750657-73750896
Exon	PBX3	Alter. First Exon	e4	up	2.02	0.0458	chr9:128511094-128511622
Pattern+Exon	PPP3CB	Exon Cassette	e16	up	2.01	0.0014	chr10:75196187-75204580
Exon	ZCCHC9	Alter. Donor Splice Site	ae1	up	2.01	0.00195	chr5:80597875-80600559
Exon	PTGR2 // ZNF410	Alter. Terminal Exon	ae12	down	2.01	0.00563	chr14:74350831-74352166
Exon	DKK3	unknown	i5	up	2.01	0.00892	chr11:12020326-12023845
Exon	MSH5 // MSH5-SAPCD1 // SAPCD1	unknown	i1	down	2.01	0.0141	chr6:31707998-31708230
Exon	C1S // EMG1	unknown	e6	up	2.01	0.0144	chr12:7084858-7085770
Exon	CARD8	Intron Retention	ae7	up	2.01	0.0156	chr19:48735943-48736527
Exon	CAMTA2 // MIR6864 // MIR6865	unknown	i22	down	2.01	0.0227	chr17:4872276-4872443
Exon	C8orf76 // ZHX1 // ZHX1-C8orf76	Alter. Terminal Exon	ae10	up	2.01	0.0253	chr8:124238429-124238738
Exon	MAPK9	Alter. Terminal Exon	ae10	up	2.01	0.0282	chr5:179673021-179674437
Exon	ATP2A2	Intron Retention	ae21	down	2	0.000386	chr12:110785259-110788096
Exon	SLC20A1	Alter. First Exon	ae6	up	2	0.0048	chr2:113413965-113414698
Exon	RIN2	unknown	e3	up	2	0.00883	chr20:19915743-19915843
Exon	C1QTNF6	Alter. First Exon	e1	down	2	0.0166	chr22:37591420-37594340
Exon	ELK4 // SLC45A3	Exon Cassette	e5	down	2	0.0195	chr1:205631030-205631253
Exon	TMEM43	Alter. Acceptor Splice Site	ae11	up	2	0.0296	chr3:14179535-14180679
Exon	GABPB1	Alter. Terminal Exon	ae9	up	2	0.0296	chr15:50578078-50578263
Pattern+Exon	AGPS	Alter. Donor Splice Site	e1	up	2	0.0457	chr2:178257372-178285086
Exon	MED7	Alter. Acceptor Splice Site	e5	down	2	0.0472	chr5:156562386-156562501
Exon	RANBP17	unknown	e33	down	1.99	0.00604	chr5:170722891-170723018
Exon	KIAA0391	Alter. Donor Splice Site	ae9	down	1.99	0.00756	chr14:35743390-35743497
Exon	TTC7A	Alter. First Exon	e1	down	1.99	0.0145	chr2:47143268-47143716
Exon	ERCC1	unknown	i10	down	1.99	0.0192	chr19:45912983-45916691
Exon	AMIGO3 // GMPPB	Alter. Terminal Exon	e10	down	1.99	0.0299	chr3:49754267-49757237
Exon	RBAK // RBAK-RBAKDN // RBAKDN // RNF216P1	Exon Cassette	e11	down	1.99	0.0479	chr7:5085886-5086027
Exon	ACLY	unknown	i14	up	1.98	6.18e-05	chr17:40049427-40052871
Exon	RABGGTB // SNORD45A // SNORD45B // SNORD45C	unknown	i14	up	1.98	0.000243	chr1:76259919-76260194
Exon	PLSCR3 // TMEM256 // TMEM256-PLSCR3	Alter. First Exon	e1	down	1.98	0.000245	chr17:7307318-7307449
Exon	CHMP4A // IPO4 // MDP1 // NEDD8 // NEDD8-MDP1 // TM9SF1	unknown	e8	up	1.98	0.000864	chr14:24684942-24685002
Exon	TMEM185B	Alter. Terminal Exon	e2	down	1.98	0.00103	chr2:120975046-120975732
Exon	AGO3	Alter. Terminal Exon	e7	up	1.98	0.00249	chr1:36448222-36448313
Pattern+Exon	MACF1	Exon Cassette	e101	down	1.98	0.00308	chr1:39945470-39950402
Pattern+Exon	KIAA0930	Alter. First Exon	e5/e6	up (e5)	1.98	0.00475	chr22:45607837-45608355
Exon	NBEAL1	unknown	e11	up	1.98	0.00865	chr2:203949186-203949292
Exon	ARHGEF2 // MIR6738	unknown	e5	down	1.98	0.0305	chr1:155952897-155952990
Exon	CALM3	unknown	i8	up	1.98	0.0328	chr19:47111846-47112102
Exon	PTGR2 // ZNF410	unknown	e9	down	1.98	0.0385	chr14:74346758-74346879
Exon	NECTIN1	Alter. Terminal Exon	e6	up	1.98	0.0484	chr11:119545099-119545356
Pattern+Exon	OSBPL8	Exon Cassette	e7	up	1.97	0.000235	chr12:76844631-76881398
Exon	F3	Exon Cassette	e3	up	1.97	0.000496	chr1:95006127-95006621
Exon	WDFY1	unknown	i5	up	1.97	0.0035	chr2:224763787-224765898
Exon	STK38	unknown	i13	up	1.97	0.00465	chr6:36463691-36464486
Exon	DENND5B	Alter. Terminal Exon	ae8	down	1.97	0.00873	chr12:31604635-31604872
Exon	NUDT2	Alter. Acceptor Splice Site	ae2	down	1.97	0.027	chr9:34336227-34336297
Pattern+Exon	SERPINB1	Exon Cassette	e3	up	1.97	0.0499	chr6:2838783-2840775
Pattern+Exon	CREM	Alter. First Exon	e5/e13	up (e5)	1.96	0.00111	chr10:35456467-35495979
Exon	RABGGTB // SNORD45A // SNORD45B // SNORD45C	Alter. Acceptor Splice Site	ae14	up	1.96	0.00313	chr1:76259718-76259768
Exon	SNRPD2	Alter. First Exon	e1	down	1.96	0.00684	chr19:46195423-46195573
Exon	SPDL1	unknown	i1	down	1.96	0.00768	chr5:169010894-169015397
Exon	KIAA0391	Alter. First Exon	e2	down	1.96	0.00783	chr14:35591928-35592116
Exon	PHTF1	Exon Cassette	e5	down	1.96	0.00826	chr1:114292127-114292210
Exon	MIR612 // NEAT1	Alter. First Exon	ae2	up	1.96	0.00933	chr11:65190269-65192786
Exon	SH3PXD2A	Alter. First Exon	e9	down	1.96	0.013	chr10:105452785-105452813
Exon	DDX60L	unknown	i7	up	1.96	0.0132	chr4:169379159-169382848
Pattern+Exon	SGSM2	Alter. First Exon	e1/e12	up (e1)	1.96	0.017	chr17:2240806-2270699
Exon	TUFT1	Exon Cassette	e3	down	1.96	0.0204	chr1:151534567-151534641
Exon	IKBKG	Alter. First Exon	e1	down	1.96	0.0265	chrX:153770455-153770601
Exon	SLC31A1	Alter. Terminal Exon	e6	down	1.96	0.0319	chr9:116028516-116029215
Exon	RFC5	Exon Cassette	e2	down	1.96	0.0423	chr12:118455620-118455858
Exon	RRAS2	Alter. First Exon	e2	down	1.96	0.0439	chr11:14380308-14380729
Exon	GTF2IP20	unknown	e5	up	1.96	0.0497	chr1:224172083-224172141
Exon	MGAT4B // MIR1229	unknown	i1	down	1.95	0.00181	chr5:179229875-179233485
Exon	BUB3	Intron Retention	ae8	down	1.95	0.00247	chr10:124923696-124924562
Pattern+Exon	MAP2K7	Exon Cassette	e3	down	1.95	0.00253	chr19:7968665-7974781
Exon	SPRY2	unknown	i2	up	1.95	0.00764	chr13:80913794-80913991
Exon	MIR6810	unknown	e7	down	1.95	0.0226	chr2:219204752-219204864
Exon	CHMP4A // IPO4 // MDP1 // NEDD8 // NEDD8-MDP1 // TM9SF1	unknown	e12	up	1.95	0.0345	chr14:24683142-24683356
Pattern+Exon	SEC31A // THAP9-AS1	Exon Cassette	e29	up	1.94	0.000206	chr4:83750153-83765662
Pattern+Exon	SYTL2	Mutually Exclusive Exons	e12-e13/e14	up (e14)	1.94	0.000617	chr11:85420374-85429886
Exon	CD59	Exon Cassette	e2	up	1.94	0.00204	chr11:33755040-33755155
Exon	HSPA8	Intron Retention	ae6	up	1.94	0.00277	chr11:122929969-122930179
Exon	CHMP4A // IPO4 // MDP1 // NEDD8 // NEDD8-MDP1 // TM9SF1	Exon Cassette	e11	up	1.94	0.00501	chr14:24683515-24683600
Exon	IDH3A	Alter. First Exon	ae3	up	1.94	0.0097	chr15:78449265-78449889
Exon	FUBP1	Intron Retention	ae20	up	1.94	0.01	chr1:78414459-78414838
Exon	NECAB3	unknown	i11	up	1.94	0.0178	chr20:32246640-32247301
Exon	C1S // EMG1	Alter. First Exon	e1	up	1.94	0.0195	chr12:7079944-7080253
Exon	SH3PXD2A	unknown	e3	down	1.94	0.0203	chr10:105526851-105526926
Exon	C19orf66	Intron Retention	ae7	down	1.94	0.0227	chr19:10202030-10202151
Exon	MAP9	unknown	e11	down	1.94	0.0294	chr4:156274330-156274491
Exon	SLC35G1	unknown	e4	up	1.94	0.0392	chr10:95666009-95666142
Exon	CDK6	Alter. First Exon	e2	up	1.94	0.0477	chr7:92463186-92463230
Exon	TOMM20	unknown	i1	up	1.93	0.000291	chr1:235285687-235291908
Pattern+Exon	ITGA6	Exon Cassette	e27	down	1.93	0.000602	chr2:173362703-173371182
Exon	NHEJ1 // SLC23A3	Alter. Acceptor Splice Site	e6	down	1.93	0.00117	chr2:220033008-220033039
Exon	VIPAS39	Intron Retention	ae1	down	1.93	0.00376	chr14:77923708-77923836
Exon	TINAGL1	Alter. Terminal Exon	ae12	up	1.93	0.00451	chr1:32051870-32052310
Pattern+Exon	NF2	Exon Cassette	e17	down	1.93	0.00595	chr22:30077428-30094588
Exon	SHMT2	Alter. Donor Splice Site	ae3	down	1.93	0.00918	chr12:57624204-57624449
Exon	UBA3	unknown	i13	up	1.93	0.0106	chr3:69105844-69105928
Exon	TMEM181	unknown	i16	up	1.93	0.013	chr6:159049525-159050764
Exon	RARB	Alter. First Exon	e5	down	1.93	0.0141	chr3:25469754-25470021
Exon	TNNT1	unknown	e3	up	1.93	0.0301	chr19:55658492-55658535
Exon	SH3KBP1	Alter. First Exon	e9	up	1.93	0.0301	chrX:19688430-19688479
Exon	CPSF7 // FTH1	unknown	e11	down	1.93	0.0472	chr11:61183576-61183990
Exon	VIMP	Alter. Terminal Exon	e7	up	1.92	0.00111	chr15:101811113-101811849
Pattern+Exon	LIMA1	Alter. First Exon	e1/e4	up (e1)	1.92	0.00176	chr12:50615804-50677353
Exon	GXYLT1	Alter. Terminal Exon	e8	down	1.92	0.00224	chr12:42475649-42481748
Exon	YAE1D1	Alter. Terminal Exon	e4	down	1.92	0.00242	chr7:39649216-39651688
Exon	EWSR1	Alter. Acceptor Splice Site	ae11	up	1.92	0.00268	chr22:29685504-29686401
Pattern+Exon	BRSK1	Alter. First Exon	e3/e11	up (e11)	1.92	0.00639	chr19:55795534-55813536
Exon	RABGGTB // SNORD45A // SNORD45B // SNORD45C	unknown	i13	up	1.92	0.00671	chr1:76259685-76259717
Exon	CELF6 // HEXA // PARP6	Alter. Terminal Exon	ae14	up	1.92	0.00697	chr15:72638317-72638574
Exon	TMED2	unknown	i1	up	1.92	0.00927	chr12:124069364-124071293
Exon	ANKRA2	unknown	i2	up	1.92	0.00931	chr5:72857113-72858416
Exon	DST	Alter. Terminal Exon	e41	up	1.92	0.0145	chr6:56479381-56482215
Exon	MIR922	Exon Cassette	e14	down	1.92	0.0147	chr3:197417944-197418018
Exon	REPIN1	Alter. First Exon	e1	up	1.92	0.0172	chr7:150065361-150065407
Exon	VGLL4	Exon Cassette	e2	up	1.92	0.0351	chr3:11744444-11744520
Exon	HMGB1	Intron Retention	ae7	up	1.92	0.0372	chr13:31035670-31035774
Exon	RIN2	unknown	e4	up	1.92	0.0461	chr20:19937259-19937451
Exon	MTFP1 // SEC14L2	Exon Cassette	e17	down	1.91	0.000289	chr22:30823158-30823390
Exon	SPAG9	unknown	i30	down	1.91	0.00041	chr17:49052308-49053222
Exon	EWSR1	unknown	i10	up	1.91	0.00043	chr22:29685052-29685503
Exon	PKD2	unknown	i5	up	1.91	0.00452	chr4:88964610-88967793
Exon	COPB2	unknown	i8	up	1.91	0.0143	chr3:139092254-139092506
Exon	ARAP1 // STARD10	Alter. First Exon	ae2	up	1.91	0.0166	chr11:72504292-72504345
Exon	NOL12 // TRIOBP	Alter. Terminal Exon	ae7	up	1.91	0.0195	chr22:38089418-38089485
Pattern+Exon	ZCWPW1	Exon Cassette	e17	up	1.91	0.0251	chr7:99998496-100001408
Exon	PI4KB	Exon Cassette	e2	down	1.91	0.0267	chr1:151298647-151298848
Pattern	KIF13A	Exon Cassette	e27	down	1.9	0.000103	chr6:17788007-17794626
Pattern+Exon	NEXN	Exon Cassette	e3	up	1.9	0.000329	chr1:78381740-78383723
Pattern+Exon	MADD	Exon Cassette	e17	down	1.9	0.00472	chr11:47307984-47311044
Exon	OSMR	unknown	i7	up	1.9	0.00502	chr5:38885587-38886140
Exon	ADAMTS6	unknown	e3	up	1.9	0.00673	chr5:64766604-64766968
Exon	SREBF2	Exon Cassette	e21	up	1.9	0.0084	chr22:42296024-42296126
Exon	KLC2	unknown	i6	up	1.9	0.0095	chr11:66030508-66031130
Exon	HNRNPA2B1	unknown	i3	up	1.9	0.018	chr7:26237081-26237240
Exon	ARMC8	Alter. Terminal Exon	ae13	up	1.9	0.0184	chr3:137964026-137965728
Exon	MTFP1 // SEC14L2	Exon Cassette	e16	down	1.9	0.0404	chr22:30822705-30822832
Exon	PDP1	unknown	i2	up	1.89	8.8e-05	chr8:94930174-94934243
Exon	HNRNPA2B1	unknown	i9	up	1.89	0.000277	chr7:26232993-26233193
Exon	EWSR1	unknown	i8	up	1.89	0.000335	chr22:29683124-29684469
Exon	EWSR1	Alter. First Exon	ae12	up	1.89	0.00189	chr22:29687589-29688125
Exon	PTGR2 // ZNF410	Exon Cassette	e8	down	1.89	0.00257	chr14:74345799-74346008
Exon	MGAT4B // MIR1229	Alter. First Exon	ae2	down	1.89	0.00438	chr5:179228969-179229874
Pattern+Exon	TPM1	Intron Retention	i9	up	1.89	0.00576	chr15:63353912-63354476
Exon	POLD2	unknown	i1	down	1.89	0.00687	chr7:44162058-44162776
Pattern+Exon	NAP1L1	Intron Retention	i15	up	1.89	0.00707	chr12:76439158-76442244
Pattern+Exon	ADORA2A // SPECC1L // SPECC1L-ADORA2A	Alter. First Exon	e1/e26	up (e26)	1.89	0.00709	chr22:24666785-24829704
Exon	FMR1	unknown	i16	up	1.89	0.00787	chrX:147024847-147026388
Exon	GPAA1	Alter. First Exon	e1	up	1.89	0.00937	chr8:145136301-145136309
Exon	C1S // EMG1	Alter. Donor Splice Site	e2	up	1.89	0.0128	chr12:7083541-7083602
Exon	PSMD2	Alter. First Exon	e4	down	1.89	0.0135	chr3:184018367-184018473
Exon	CD44	Alter. Terminal Exon	e18	up	1.89	0.0176	chr11:35243922-35244867
Pattern+Exon	DOCK7	Exon Cassette	e24	down	1.89	0.0197	chr1:63009327-63018572
Exon	NPM1	unknown	i11	up	1.89	0.021	chr5:170833732-170834703
Exon	ZDHHC17	unknown	i13	up	1.89	0.0215	chr12:77236762-77239488
Exon	HSP90B1 // MIR3652	unknown	i13	up	1.89	0.0218	chr12:104337098-104337515
Exon	MTCL1	Alter. First Exon	e9	up	1.89	0.025	chr18:8789672-8789720
Exon	TCEB1	unknown	e3	down	1.89	0.0256	chr8:74882813-74882868
Exon	GLI4 // ZFP41	unknown	e5	down	1.89	0.0262	chr8:144342773-144342815
Exon	MIR6810	unknown	e8	down	1.89	0.0277	chr2:219205451-219205509
Exon	WDR74	Alter. First Exon	e1	up	1.89	0.0288	chr11:62609040-62609280
Exon	CPSF7 // FTH1	Alter. First Exon	e6	down	1.89	0.0329	chr11:61196653-61196761
Exon	EWSR1	unknown	e10	up	1.89	0.0438	chr22:29684976-29685051
Pattern+Exon	CAST	Exon Cassette	e8	down	1.88	0.000546	chr5:96058343-96063234
Exon	PLSCR3 // TMEM256 // TMEM256-PLSCR3	unknown	e2	down	1.88	0.000726	chr17:7306976-7307007
Exon	RBM26	Alter. Terminal Exon	ae21	up	1.88	0.00144	chr13:79896065-79896482
Exon	ZFYVE21	Exon Cassette	e6	up	1.88	0.00231	chr14:104196130-104196183
Exon	SYNJ2	Alter. First Exon	ae15	down	1.88	0.00637	chr6:158490555-158490564
Exon	PSMB10	unknown	i5	up	1.88	0.00708	chr16:67969381-67969450
Exon	PLEKHG4B	unknown	e6	up	1.88	0.00867	chr5:154990-155106
Exon	RIC8B	Exon Cassette	e15	up	1.88	0.0179	chr12:107273553-107273725
Exon	EFCAB13 // ITGB3	Alter. Donor Splice Site	e20	up	1.88	0.0204	chr17:45405721-45405749
Exon	CD59	Alter. First Exon	ae6	up	1.88	0.0207	chr11:33744009-33744018
Exon	IKBKG	Alter. First Exon	e1	down	1.88	0.0212	chrX:153770602-153770667
Exon	ZCCHC2	unknown	i13	up	1.88	0.0249	chr18:60242784-60243744
Exon	ZDHHC17	Exon Cassette	e8	up	1.88	0.0281	chr12:77214838-77214947
Exon	ZNF12	Alter. First Exon	e2	down	1.88	0.0492	chr7:6746062-6746177
Exon	NAPG	Alter. First Exon	ae6	up	1.87	0.000631	chr18:10539121-10539758
Pattern+Exon	DNAJC14 // SARNP	Alter. Terminal Exon	e9/e20	up (e9)	1.87	0.000638	chr12:56151075-56215971
Exon	RAPGEF1	Exon Cassette	e14	up	1.87	0.00346	chr9:134494592-134494595
Exon	INA	Alter. Terminal Exon	e2	up	1.87	0.00614	chr10:105039699-105040454
Exon	TMEM185B	Intron Retention	ae1	down	1.87	0.00788	chr2:120975733-120976770
Exon	EIF1	Alter. Terminal Exon	ae4	down	1.87	0.0115	chr17:39847896-39848239
Exon	CAMTA2 // MIR6864 // MIR6865	Alter. Terminal Exon	e24	down	1.87	0.0163	chr17:4871286-4872113
Exon	RECK	unknown	e16	down	1.87	0.0214	chr9:36105140-36105280
Exon	NDUFS3 // PTPMT1	Alter. First Exon	ae2	down	1.87	0.0302	chr11:47587447-47587457
Exon	LIME1 // ZGPAT	Alter. Acceptor Splice Site	ae12	down	1.87	0.031	chr20:62369326-62369360
Exon	MIR6777 // SREBF1	Exon Cassette	e9	down	1.87	0.0399	chr17:17720861-17720904
Exon	SET	unknown	i5	up	1.87	0.0441	chr9:131452824-131453448
Exon	CPSF7 // FTH1	unknown	e14	down	1.86	4.66e-05	chr11:61178409-61178576
Exon	RPL15	unknown	i4	down	1.86	0.00361	chr3:23962348-23963088
Pattern+Exon	MC1R // TUBB3	Alter. First Exon	e4/e5	up (e5)	1.86	0.00382	chr16:89988417-89999087
Pattern+Exon	IL4R	Exon Cassette	e4	up	1.86	0.00396	chr16:27351507-27353580
Pattern+Exon	ZFHX4	Alter. Terminal Exon	e3/e12	up (e12)	1.86	0.00423	chr8:77619859-77779520
Exon	LCORL	Alter. Terminal Exon	e7	down	1.86	0.00476	chr4:17882246-17886374
Exon	DNM2 // MIR638 // MIR6793 // QTRT1	unknown	e23	up	1.86	0.00684	chr19:10908056-10908194
Exon	CDS2	Alter. Terminal Exon	e15	down	1.86	0.00911	chr20:5171336-5178533
Exon	SREBF2	unknown	i20	up	1.86	0.00997	chr22:42295558-42296023
Exon	GATSL3 // TBC1D10A	Exon Cassette	e12	up	1.86	0.0124	chr22:30684694-30684764
Pattern+Exon	STX2	Exon Cassette	e10	up	1.86	0.0127	chr12:131274149-131283180
Pattern+Exon	GSPT1	Alter. First Exon	e1/e2	up (e1)	1.86	0.0157	chr16:11991851-12010519
Exon	ASPRV1 // PCBP1-AS1	Alter. Donor Splice Site	ae7	down	1.86	0.0231	chr2:70282787-70282844
Exon	LDHA	Alter. First Exon	e2	down	1.86	0.0288	chr11:18417813-18418157
Exon	LTBP3	Intron Retention	ae21	up	1.86	0.033	chr11:65309199-65309538
Exon	KLHL23 // PHOSPHO2	Alter. Acceptor Splice Site	ae4	up	1.86	0.0365	chr2:170554375-170554402
Exon	ARAP1 // STARD10	Alter. First Exon	e9	down	1.86	0.0404	chr11:72463372-72463444
Pattern+Exon	MYL6	Exon Cassette	e7	down	1.85	0.000797	chr12:56554027-56555366
Exon	EWSR1	Alter. First Exon	ae12	up	1.85	0.00154	chr22:29686817-29687550
Exon	MIR6788 // PIEZO2	unknown	e9	up	1.85	0.00164	chr18:10801387-10801425
Exon	EPHA2	unknown	i16	up	1.85	0.00331	chr1:16451815-16455927
Exon	FERMT2	unknown	i12	up	1.85	0.00413	chr14:53327752-53331117
Exon	TUBB	Alter. Donor Splice Site	ae2	down	1.85	0.00523	chr6:30689676-30689772
Exon	NDUFS3 // PTPMT1	Alter. First Exon	e2	down	1.85	0.00819	chr11:47587458-47587538
Pattern+Exon	NAV2	Exon Cassette	e22	down	1.85	0.0154	chr11:20070274-20075786
Exon	ZNF670 // ZNF670-ZNF695 // ZNF695	Alter. Terminal Exon	ae9	down	1.85	0.0184	chr1:247148627-247151421
Exon	MIR6810	Alter. Terminal Exon	e13	down	1.85	0.0186	chr2:219209531-219211516
Exon	RNF167	unknown	i1	down	1.85	0.0216	chr17:4843656-4843781
Exon	C1S // EMG1	Alter. Donor Splice Site	e2	up	1.85	0.0229	chr12:7083501-7083540
Exon	GLI4 // ZFP41	Intron Retention	ae5	down	1.85	0.0236	chr8:144342816-144342897
Pattern+Exon	RBM26	Exon Cassette	e14	down	1.85	0.0257	chr13:79918804-79928696
Exon	ZDHHC8	unknown	i10	up	1.85	0.0277	chr22:20131280-20132751
Exon	KIAA0391	Intron Retention	ae1	down	1.85	0.0315	chr14:35591842-35591927
Exon	STK16	unknown	i2	up	1.85	0.0363	chr2:220110519-220110617
Exon	FLCN // PLD6	unknown	i3	down	1.85	0.0454	chr17:17132791-17135106
Exon	GABRE // MIR224 // MIR452	Exon Cassette	e2	up	1.85	0.0479	chrX:151139611-151139788
Exon	ANAPC13	unknown	i2	down	1.85	0.0495	chr3:134202095-134204160
Pattern+Exon	MOSPD1	Alter. Terminal Exon	e4/e6	up (e4)	1.84	0.000497	chrX:134021657-134031064
Exon	HDAC8	Alter. Terminal Exon	e5	up	1.84	0.000659	chrX:71787432-71787645
Exon	ADAMTS6	unknown	e2	up	1.84	0.00232	chr5:64769403-64769778
Exon	LARS	Alter. Terminal Exon	e33	down	1.84	0.0036	chr5:145492589-145492657
Exon	INPP5B	unknown	e6	down	1.84	0.00842	chr1:38406359-38406469
Exon	ADAMTS6	unknown	e4	up	1.84	0.0116	chr5:64755996-64756164
Exon	FAM114A1	unknown	i1	down	1.84	0.0133	chr4:38869456-38870018
Exon	DNMT3B	unknown	i22	down	1.84	0.0149	chr20:31393214-31394014
Exon	C8orf44 // C8orf44-SGK3 // SGK3	Exon Cassette	e2	up	1.84	0.0164	chr8:67589877-67590189
Exon	SSFA2	unknown	i16	up	1.84	0.0177	chr2:182785390-182786674
Exon	NDUFB8 // SEC31B	unknown	e27	down	1.84	0.0179	chr10:102256014-102256187
Exon	MIR3605 // PHC2	unknown	e3	down	1.84	0.0199	chr1:33840966-33841193
Exon	ASPH	Alter. Terminal Exon	e31	up	1.84	0.0218	chr8:62413114-62416067
Exon	PHTF1	Alter. First Exon	e2	down	1.84	0.0224	chr1:114301644-114302161
Exon	TOR1B	Alter. Donor Splice Site	ae2	up	1.84	0.0254	chr9:132566618-132566758
Exon	NBPF10 // NBPF20 // NBPF25P // NOTCH2NL	Exon Cassette	e90	down	1.84	0.0281	chr1:145296357-145296571
Exon	LINC01137	Alter. First Exon	e1	down	1.84	0.0437	chr1:37939744-37940043
Exon	OSBP2	unknown	e4	down	1.84	0.0462	chr22:31137148-31137356
Exon	COL12A1	Alter. Terminal Exon	ae12	up	1.83	0.000532	chr6:75887367-75887377
Exon	PDGFRB	unknown	e2	down	1.83	0.00133	chr5:149516570-149516615
Pattern+Exon	WAC	Complex	e13	up	1.83	0.0036	chr10:28899628-28900851
Exon	ARAP1 // STARD10	Intron Retention	ae1	up	1.83	0.00382	chr11:72504346-72504453
Exon	MEG3 // MIR770	unknown	i11	up	1.83	0.00711	chr14:101320641-101323581
Exon	PIP5K1A	unknown	i12	up	1.83	0.00831	chr1:151210742-151211605
Exon	ZC3H7B	unknown	i15	up	1.83	0.0145	chr22:41742213-41744070
Exon	C8orf59	Alter. Donor Splice Site	ae2	up	1.83	0.0148	chr8:86131464-86131550
Exon	AP3S2 // ARPIN // C15orf38-AP3S2	unknown	e3	down	1.83	0.0152	chr15:90453975-90454050
Exon	CD47	Alter. Terminal Exon	e12	down	1.83	0.0209	chr3:107761940-107763254
Exon	KARS	Alter. Terminal Exon	ae9	up	1.83	0.0263	chr16:75667868-75668069
Exon	PLEKHG3	unknown	i15	up	1.83	0.0294	chr14:65204943-65205459
Exon	HMGA2	Alter. First Exon	e1	down	1.83	0.0376	chr12:66217911-66219161
Exon	CHMP4A // IPO4 // MDP1 // NEDD8 // NEDD8-MDP1 // TM9SF1	Intron Retention	ae8	up	1.83	0.0397	chr14:24684868-24684941
Exon	FLCN // PLD6	Alter. First Exon	ae4	down	1.83	0.0498	chr17:17131475-17132790
Exon	EWSR1	Intron Retention	ae17	up	1.82	0.000389	chr22:29694886-29695223
Exon	ENSA	Alter. Terminal Exon	ae5	down	1.82	0.000665	chr1:150595754-150598116
Exon	RBM26	Alter. Terminal Exon	ae21	up	1.82	0.00193	chr13:79894845-79896064
Pattern+Exon	CSNK1G3	Exon Cassette	e11	down	1.82	0.00388	chr5:122927013-122940524
Exon	CHRAC1	unknown	i2	down	1.82	0.00435	chr8:141522125-141524467
Exon	TPM1	unknown	i3	up	1.82	0.00448	chr15:63336352-63340598
Exon	ANPEP	unknown	i1	down	1.82	0.00546	chr15:90350037-90357998
Exon	MINOS1 // MINOS1-NBL1 // NBL1	Exon Cassette	e3	up	1.82	0.00862	chr1:19943752-19943830
Exon	SLC38A2	unknown	i15	up	1.82	0.00884	chr12:46754992-46756065
Exon	CPSF7 // FTH1	Alter. Donor Splice Site	ae10	down	1.82	0.00918	chr11:61187393-61187419
Exon	MGME1	unknown	i3	down	1.82	0.0206	chr20:17953395-17956326
Exon	COA3	unknown	i2	down	1.82	0.0336	chr17:40948782-40949634
Exon	MACF1	Alter. First Exon	e40	down	1.82	0.0345	chr1:39796810-39802325
Exon	FAM134A	Alter. First Exon	ae2	down	1.82	0.0423	chr2:220043431-220043643
Exon	SLC30A9	Alter. Acceptor Splice Site	ae14	up	1.82	0.0428	chr4:42068502-42068566
Pattern+Exon	MGME1	Complex	e2-e3	down	1.81	3.42e-05	chr20:17950444-17956546
Pattern+Exon	TPM1	Mutually Exclusive Exons	e8/e9	up (e8)	1.81	0.000529	chr15:63353068-63354476
Pattern+Exon	ENAH	Exon Cassette	e13	down	1.81	0.000636	chr1:225688694-225695719
Exon	DNER	Alter. Donor Splice Site	ae4	down	1.81	0.000658	chr2:230451409-230451465
Exon	RARS	unknown	i4	up	1.81	0.000967	chr5:167921008-167921554
Exon	DTD2 // HEATR5A	Alter. Terminal Exon	e3	down	1.81	0.00153	chr14:31915244-31917659
Pattern+Exon	FN1	Exon Cassette	e25	down	1.81	0.00199	chr2:216256355-216259442
Exon	ATP2A2	Exon Cassette	e21	down	1.81	0.00534	chr12:110785198-110785258
Pattern+Exon	CENPE	Exon Cassette	e38	up	1.81	0.00701	chr4:104059508-104061571
Exon	AP1G2	Exon Cassette	e2	down	1.81	0.00801	chr14:24036659-24036732
Exon	DHX8	unknown	i24	down	1.81	0.00856	chr17:41601690-41602346
Exon	HSPA8	unknown	i9	up	1.81	0.00999	chr11:122928627-122928958
Exon	SARS	Intron Retention	ae10	up	1.81	0.0105	chr1:109779171-109779865
Exon	LINC01278	Exon Cassette	e2	up	1.81	0.0133	chrX:62736789-62736961
Exon	MIR6791	unknown	i1	down	1.81	0.0151	chr19:6736789-6737466
Exon	SERPINH1	Exon Cassette	e2	down	1.81	0.016	chr11:75274772-75274815
Exon	MRPL55	Alter. Acceptor Splice Site	ae5	up	1.81	0.0226	chr1:228295785-228295837
Exon	PPIP5K1	Exon Cassette	e29	down	1.81	0.0272	chr15:43856300-43856362
Exon	NOP9	Alter. First Exon	ae6	down	1.81	0.0298	chr14:24772261-24772279
Exon	ACOT7	Alter. First Exon	e2	down	1.81	0.0365	chr1:6445553-6445882
Exon	ELAC1 // SMAD4	unknown	e2	down	1.81	0.0394	chr18:48500767-48500931
Exon	NUDT2	Exon Cassette	e2	down	1.81	0.0404	chr9:34336298-34336339
Exon	RNH1	Alter. First Exon	ae3	down	1.81	0.0418	chr11:504996-505880
Exon	PCED1A	unknown	i8	up	1.81	0.0468	chr20:2816355-2816683
Pattern+Exon	STRN3	Exon Cassette	e8-e9	up	1.8	0.000703	chr14:31382730-31404510
Pattern+Exon	BCL2L2 // BCL2L2-PABPN1 // PABPN1	Alter. Terminal Exon	e4/e11	up (e11)	1.8	0.00125	chr14:23776969-23795394
Exon	ITGA3	unknown	i23	down	1.8	0.00219	chr17:48157740-48158673
Exon	PXN	unknown	i8	down	1.8	0.00411	chr12:120657894-120659424
Exon	MSL3	unknown	i10	up	1.8	0.00518	chrX:11782371-11783585
Exon	UACA	Alter. First Exon	e2	up	1.8	0.00568	chr15:70994215-70994646
Exon	LRP11	unknown	i7	down	1.8	0.00595	chr6:150141839-150146809
Exon	MRPS2	Exon Cassette	e5	up	1.8	0.00819	chr9:138394982-138395124
Exon	MAP3K9	Exon Cassette	e11	down	1.8	0.0113	chr14:71202677-71202745
Exon	MIR6810	unknown	e9	down	1.8	0.0126	chr2:219206257-219206349
Exon	MIR612 // NEAT1	unknown	e4	up	1.8	0.0145	chr11:65223256-65223302
Exon	ATXN7	unknown	i15	up	1.8	0.0156	chr3:63983364-63985125
Exon	ADAMTS6	Alter. Acceptor Splice Site	ae6	up	1.8	0.0187	chr5:64748043-64748047
Exon	TCEB1	Alter. First Exon	e2	down	1.8	0.0217	chr8:74884104-74884142
Exon	PRKCSH	unknown	i11	down	1.8	0.0273	chr19:11558434-11558507
Exon	RND3	unknown	i3	up	1.8	0.0372	chr2:151341896-151343206
Exon	SYNRG	Exon Cassette	e7	down	1.8	0.0397	chr17:35939227-35939529
Exon	DNM1L	Exon Cassette	e17	up	1.8	0.0483	chr12:32891198-32891230
Pattern+Exon	REPS1	Exon Cassette	e10	up	1.79	0.000134	chr6:139242174-139251235
Exon	ADAMTS6	unknown	e5	up	1.79	0.000469	chr5:64748533-64748744
Pattern+Exon	WAC	Alter. First Exon	e6/e13	up (e13)	1.79	0.000848	chr10:28824195-28900410
Exon	HMGA1 // MIR6835	Alter. First Exon	ae5	down	1.79	0.0015	chr6:34208450-34208513
Exon	EWSR1	Exon Cassette	e11	up	1.79	0.00252	chr22:29686402-29686670
Exon	MACF1	unknown	e44	down	1.79	0.00663	chr1:39812649-39812882
Exon	TRAPPC13	unknown	i13	up	1.79	0.00705	chr5:64960212-64960330
Exon	RNF13	Exon Cassette	e2	down	1.79	0.0105	chr3:149531712-149531813
Exon	PDE4DIP	unknown	e29	down	1.79	0.0114	chr1:144894082-144894290
Exon	PIH1D1	unknown	i6	up	1.79	0.0162	chr19:49950356-49950593
Exon	UFM1	Alter. Donor Splice Site	ae2	up	1.79	0.0174	chr13:38924193-38924364
Exon	SLC25A23	Alter. Terminal Exon	e15	up	1.79	0.0194	chr19:6436092-6436474
Exon	GPATCH2	Alter. Terminal Exon	e15	up	1.79	0.0204	chr1:217600333-217604706
Exon	PTGR2 // ZNF410	Alter. First Exon	e1	down	1.79	0.0304	chr14:74318646-74318823
Exon	KIFC3 // MIR6772	Alter. First Exon	ae11	down	1.79	0.0333	chr16:57813362-57813451
Exon	PTCD3	unknown	i18	down	1.79	0.0387	chr2:86360380-86360468
Exon	GTF2H4 // VARS2	Alter. Donor Splice Site	ae15	down	1.79	0.039	chr6:30882122-30882246
Exon	CD59	Alter. Donor Splice Site	ae5	up	1.79	0.0403	chr11:33744116-33744180
Exon	UBAP2L	Alter. Terminal Exon	e31	up	1.79	0.0459	chr1:154243358-154243989
Exon	SEC24C	Intron Retention	ae23	down	1.78	0.000172	chr10:75530230-75530466
Exon	NOL12 // TRIOBP	unknown	e6	up	1.78	0.000985	chr22:38087181-38087431
Exon	EVC	unknown	i22	down	1.78	0.00231	chr4:5816032-5819937
Exon	ZDHHC3	Alter. Terminal Exon	e10	down	1.78	0.00234	chr3:44956753-44959634
Exon	LINC00667	unknown	i1	up	1.78	0.00648	chr18:5239049-5240185
Exon	B4GALT2	Intron Retention	ae2	down	1.78	0.00668	chr1:44445719-44446176
Exon	CHMP4A // IPO4 // MDP1 // NEDD8 // NEDD8-MDP1 // TM9SF1	Alter. Donor Splice Site	ae11	up	1.78	0.00675	chr14:24683467-24683514
Exon	RALGAPA1P1	unknown	i20	down	1.78	0.00808	chr14:36157746-36159040
Exon	STARD4	Alter. Terminal Exon	ae6	up	1.78	0.0107	chr5:110835844-110836698
Exon	CENPJ	unknown	i14	up	1.78	0.011	chr13:25458601-25459412
Exon	CCDC85C	unknown	e2	down	1.78	0.0119	chr14:100002351-100002424
Exon	PDS5A	Alter. First Exon	e1	down	1.78	0.0124	chr4:39979076-39979340
Exon	UGGT2	Exon Cassette	e25	down	1.78	0.0128	chr13:96553060-96553191
Exon	COL12A1	unknown	i65	up	1.78	0.0185	chr6:75796273-75797291
Exon	YAP1	Alter. First Exon	e1	down	1.78	0.0192	chr11:101981181-101981230
Exon	CTSC	Alter. Terminal Exon	e4	down	1.78	0.0233	chr11:88053979-88059565
Exon	MIR5006 // VWA8	unknown	e12	up	1.78	0.0249	chr13:42439871-42439948
Exon	TRNT1	unknown	i9	down	1.78	0.0255	chr3:3190705-3190777
Exon	SMPD4	Exon Cassette	e11	down	1.78	0.0284	chr2:130918758-130918844
Exon	CDRT1 // TRIM16	Exon Cassette	e4	down	1.78	0.032	chr17:15580489-15580593
Exon	ADAM22	Exon Cassette	e3	up	1.78	0.0346	chr7:87607651-87607727
Exon	BTN2A1	unknown	i6	up	1.78	0.0455	chr6:26466202-26466289
Pattern	ABI1	Exon Cassette	e10-e11	down	1.78	0.0498	chr10:27040527-27054247
Pattern+Exon	SYNE2	Alter. First Exon	e117/e119	up (e119)	1.77	0.000164	chr14:64680859-64683105
Exon	SSFA2	unknown	i15	up	1.77	0.000504	chr2:182784174-182785323
Exon	FANCA	unknown	i5	down	1.77	0.000754	chr16:89874775-89877113
Exon	TIMM50	Alter. Terminal Exon	e12	down	1.77	0.00105	chr19:39982537-39983364
Exon	EXOSC3 // SHB // SLC25A51 // TOMM5	unknown	e13	up	1.77	0.00224	chr9:37881514-37881627
Exon	RANBP17	Alter. Terminal Exon	e29	down	1.77	0.00368	chr5:170669686-170669824
Pattern+Exon	CADM1	Alter. Terminal Exon	e8/e15	up (e15)	1.77	0.00403	chr11:115044346-115085500
Exon	RRP7A	Alter. Terminal Exon	e7	down	1.77	0.00409	chr22:42904340-42909000
Exon	CPSF7 // FTH1	unknown	e12	down	1.77	0.00478	chr11:61183137-61183255
Exon	PTPRM	Exon Cassette	e29	down	1.77	0.00493	chr18:8376460-8376595
Exon	XPA	Exon Cassette	e6	up	1.77	0.00502	chr9:100444481-100444711
Exon	APOL2	unknown	i3	down	1.77	0.00616	chr22:36629501-36633105
Exon	SQSTM1	Alter. Terminal Exon	e6	up	1.77	0.00933	chr5:179239407-179240598
Exon	HNRNPD	Alter. Terminal Exon	ae8	up	1.77	0.0118	chr4:83276230-83276455
Exon	TINAGL1	Alter. Terminal Exon	ae12	up	1.77	0.0133	chr1:32051478-32051869
Exon	KCTD14 // NDUFC2 // NDUFC2-KCTD14	Alter. Terminal Exon	e3	down	1.77	0.0164	chr11:77779394-77780954
Exon	JKAMP	unknown	i2	up	1.77	0.0174	chr14:59951835-59953398
Exon	PIK3C3	Alter. Terminal Exon	ae21	up	1.77	0.0184	chr18:39629570-39631276
Exon	SP100	Exon Cassette	e25	down	1.77	0.0232	chr2:231372708-231372746
Pattern	TRIM5	Exon Cassette	e8	up	1.77	0.0269	chr11:5684425-5688941
Exon	DEF8	unknown	e13	down	1.77	0.0281	chr16:90030874-90030983
Exon	MTERF1	Exon Cassette	e3	up	1.77	0.0328	chr7:91506191-91506291
Exon	RPL26L1	Alter. First Exon	e2	down	1.77	0.0348	chr5:172385912-172386010
Exon	SLC38A6	Exon Cassette	e16	up	1.77	0.0351	chr14:61514966-61515019
Exon	PLEKHG4	Intron Retention	ae2	down	1.77	0.0369	chr16:67312694-67312741
Exon	PDE4DIP	Alter. First Exon	e7	down	1.77	0.0407	chr1:144994590-144994700
Exon	SLC38A2	unknown	i5	up	1.76	0.000909	chr12:46760951-46761048
Exon	DSEL	Intron Retention	ae2	down	1.76	0.00106	chr18:65174132-65178285
Pattern	LRRFIP2	Exon Cassette	e20	down	1.76	0.00174	chr3:37125127-37136399
Exon	VPS13C	Alter. First Exon	ae83	up	1.76	0.00235	chr15:62156959-62159941
Exon	VPS25	unknown	i2	down	1.76	0.00527	chr17:40925897-40926663
Exon	ASPH	unknown	e24	up	1.76	0.0059	chr8:62475302-62475438
Pattern	ANKRD26	Exon Cassette	e14	down	1.76	0.00879	chr10:27349441-27353010
Exon	ASAH1	Alter. First Exon	e1	down	1.76	0.00899	chr8:17942184-17942506
Exon	NBR2	unknown	i4	down	1.76	0.00942	chr17:41285155-41290172
Exon	HACE1	Exon Cassette	e6	down	1.76	0.0125	chr6:105280916-105281047
Exon	OXSR1	Exon Cassette	e4	down	1.76	0.0126	chr3:38234808-38234909
Pattern+Exon	NDEL1	Exon Cassette	e9	down	1.76	0.0131	chr17:8363327-8371495
Exon	---	Intron Retention	ae2	down	1.76	0.0131	chr17:73127200-73127274
Exon	CBX6	unknown	i4	down	1.76	0.0175	chr22:39263206-39265575
Exon	RANBP17	Exon Cassette	e15	up	1.76	0.0189	chr5:170410069-170410249
Pattern+Exon	MIR639 // TECR	Exon Cassette	e2	down	1.76	0.0204	chr19:14640355-14673387
Pattern	EML4	Exon Cassette	e4	down	1.76	0.021	chr2:42483641-42490446
Exon	CPSF7 // FTH1	unknown	e10	down	1.76	0.0212	chr11:61187420-61187565
Exon	IRF9 // RNF31	Exon Cassette	e29	down	1.76	0.0227	chr14:24633823-24634164
Exon	AGO3	Alter. Terminal Exon	e8	up	1.76	0.0336	chr1:36450071-36450379
Exon	TRIB3	Intron Retention	ae1	up	1.76	0.0391	chr20:361528-361561
Exon	PLEC	unknown	e2	up	1.76	0.0418	chr8:145049344-145049539
Exon	MEG3 // MIR770	Alter. First Exon	e12	up	1.76	0.042	chr14:101323582-101324971
Exon	ASPH	unknown	e23	up	1.76	0.045	chr8:62479726-62479876
Exon	SLC30A7	Alter. Terminal Exon	e12	down	1.75	0.000198	chr1:101440775-101447311
Pattern+Exon	OGDH	Mutually Exclusive Exons	e4/e5	up (e4)	1.75	0.000276	chr7:44684926-44706450
Exon	---	unknown	i4	down	1.75	0.000311	chr2:179298817-179299639
Exon	EWSR1	Alter. Acceptor Splice Site	ae11	up	1.75	0.000357	chr22:29686671-29686816
Exon	BUB3	Exon Cassette	e8	down	1.75	0.000542	chr10:124923336-124923695
Exon	PDLIM5	Alter. Terminal Exon	e3	up	1.75	0.000767	chr4:95377395-95378340
Exon	EBAG9	Alter. First Exon	e2	down	1.75	0.00116	chr8:110552304-110552690
Exon	SP2	Alter. First Exon	e2	down	1.75	0.00159	chr17:45974974-45975293
Exon	PDCD2	Alter. Terminal Exon	e4	up	1.75	0.002	chr6:170890835-170891352
Exon	AAK1	Exon Cassette	e21	up	1.75	0.00223	chr2:69704011-69704121
Exon	DSN1	unknown	i1	down	1.75	0.00274	chr20:35399876-35401795
Exon	MED7	Alter. Acceptor Splice Site	e5	down	1.75	0.00322	chr5:156561517-156562385
Exon	KRT19	Intron Retention	ae15	up	1.75	0.0044	chr17:39911684-39911980
Exon	KIAA0391	unknown	e7	down	1.75	0.00504	chr14:35735933-35736081
Exon	MAP4	Alter. First Exon	e12	down	1.75	0.00567	chr3:47950527-47951877
Exon	SLC38A2	unknown	i7	up	1.75	0.00582	chr12:46759090-46760645
Exon	TOM1L1	Alter. Terminal Exon	ae10	up	1.75	0.00763	chr17:53014588-53015392
Exon	RIF1	unknown	e37	down	1.75	0.011	chr2:152336612-152336741
Pattern	ZNF195	Exon Cassette	e7	down	1.75	0.0146	chr11:3381187-3392300
Exon	NOL4L	unknown	e8	down	1.75	0.0241	chr20:31099149-31099258
Exon	DOCK5 // MIR6876 // PPP2R2A	unknown	e43	down	1.75	0.0271	chr8:25246607-25246748
Exon	AGBL5	unknown	e15	down	1.75	0.0302	chr2:27292441-27292574
Exon	PSMB5	Alter. First Exon	e1	up	1.75	0.0352	chr14:23504321-23504428
Exon	SYNPO	Alter. First Exon	e4	up	1.75	0.0447	chr5:150020207-150020416
Exon	RAD1	unknown	i5	up	1.75	0.049	chr5:34911917-34913573
Exon	FXYD5	unknown	i5	up	1.75	0.0493	chr19:35651705-35654937
Pattern+Exon	SYTL2	Alter. First Exon	e1/e11	up (e1)	1.74	5.16e-05	chr11:85429833-85522202
Pattern+Exon	SLIT2	Alter. Donor Splice Site	e8	up	1.74	0.000531	chr4:20490442-20493522
Pattern+Exon	TBC1D1	Alter. First Exon	e1/e24	up (e24)	1.74	0.001	chr4:37892705-38126752
Exon	DCAF8 // PEX19	Alter. First Exon	e10	down	1.74	0.00104	chr1:160231906-160232238
Exon	CENPV	Alter. First Exon	ae3	down	1.74	0.00138	chr17:16251999-16252543
Exon	MUM1	unknown	i5	up	1.74	0.0025	chr19:1358700-1360134
Exon	KRT222 // SMARCE1	Exon Cassette	e18	up	1.74	0.00305	chr17:38786459-38786537
Exon	RND3	unknown	i4	up	1.74	0.00363	chr2:151331498-151341798
Exon	ZBTB38	Alter. First Exon	e8	down	1.74	0.00393	chr3:141121660-141121994
Exon	TRAPPC10	unknown	i7	up	1.74	0.00503	chr21:45480109-45482933
Exon	HPCAL1	unknown	i11	up	1.74	0.00504	chr2:10566622-10566849
Exon	APOLD1 // DDX47	Alter. First Exon	e1	down	1.74	0.0057	chr12:12878851-12879030
Pattern+Exon	PPFIBP1	Exon Cassette	e20	down	1.74	0.00574	chr12:27829361-27832572
Exon	ORC6	unknown	i4	up	1.74	0.00612	chr16:46728577-46729473
Exon	LRRFIP2	Exon Cassette	e23	up	1.74	0.00741	chr3:37114280-37114372
Exon	MTF2	unknown	i14	up	1.74	0.00852	chr1:93599753-93602226
Exon	HMGB1	Alter. First Exon	e1	up	1.74	0.00993	chr13:31190807-31191352
Exon	MSL3	unknown	i11	up	1.74	0.0138	chrX:11786097-11786691
Exon	NT5C2	Exon Cassette	e12	up	1.74	0.0144	chr10:104860508-104860699
Exon	TEAD1	Alter. First Exon	ae9	down	1.74	0.0146	chr11:12901242-12901254
Pattern+Exon	PIK3C2A	Exon Cassette	e2	up	1.74	0.0163	chr11:17190224-17229543
Exon	MIR6777 // SREBF1	Intron Retention	ae8	down	1.74	0.0185	chr17:17720905-17721008
Exon	ZNF740	unknown	i6	up	1.74	0.0196	chr12:53580294-53581284
Exon	---	unknown	i1	down	1.74	0.0204	chr22:50640020-50644745
Exon	OCRL	Exon Cassette	e19	up	1.74	0.0209	chrX:128718321-128718344
Exon	KIAA0391	Alter. Acceptor Splice Site	e3	down	1.74	0.0311	chr14:35592712-35593437
Exon	DUS3L	unknown	i12	down	1.74	0.0351	chr19:5785286-5785392
Exon	INHBA	Alter. First Exon	ae2	up	1.74	0.0481	chr7:41740115-41740208
Exon	BCAP31	Alter. First Exon	e2	down	1.73	1.07e-05	chrX:152989470-152989581
Pattern+Exon	DPY30 // MEMO1	Alter. Terminal Exon	e5/e8	up (e8)	1.73	0.00138	chr2:32236720-32254805
Pattern	MBNL1	Exon Cassette	e11	up	1.73	0.00142	chr3:152173331-152177134
Exon	HNRNPA3 // MIR4444-1 // MIR4444-2	unknown	i10	down	1.73	0.00335	chr2:178084055-178084135
Exon	ELP5	Alter. Terminal Exon	ae9	down	1.73	0.00346	chr17:7162246-7162287
Pattern+Exon	DCAF6	Mutually Exclusive Exons	e12/e13	up (e13)	1.73	0.00532	chr1:167973771-167992285
Exon	PDSS1	Alter. Donor Splice Site	ae8	up	1.73	0.00565	chr10:27013053-27013056
Exon	TFRC	unknown	i12	up	1.73	0.00629	chr3:195789516-195789723
Exon	FKBP9	Alter. First Exon	e6	down	1.73	0.00648	chr7:33019086-33019195
Exon	ARPC4 // ARPC4-TTLL3 // TTLL3	unknown	e2	down	1.73	0.00679	chr3:9839343-9839461
Pattern+Exon	TXNRD2	Alter. First Exon	e8/e16	up (e8)	1.73	0.00705	chr22:19868145-19903889
Pattern+Exon	UBE2D3	Alter. First Exon	e1/e3	up (e1)	1.73	0.00847	chr4:103747642-103790050
Exon	RANBP17	unknown	e28	down	1.73	0.0107	chr5:170667932-170668146
Exon	SAFB2	unknown	i20	up	1.73	0.0129	chr19:5587410-5587710
Exon	ASPH	unknown	e28	up	1.73	0.0144	chr8:62438535-62438670
Exon	AHI1	unknown	e31	down	1.73	0.0189	chr6:135621637-135621695
Pattern	TINF2	Intron Retention	i8	down	1.73	0.0193	chr14:24708853-24709361
Exon	PML	Exon Cassette	e9	up	1.73	0.0229	chr15:74335330-74335480
Exon	BRD8	unknown	i20	up	1.73	0.0354	chr5:137495288-137495756
Exon	DVL1 // MIR6808	Alter. Donor Splice Site	ae11	up	1.73	0.0361	chr1:1274666-1274740
Exon	CD164	Alter. First Exon	e2	up	1.73	0.0364	chr6:109702706-109702902
Exon	B4GALT2	Alter. First Exon	e2	down	1.73	0.0406	chr1:44445549-44445718
Exon	SNRPG	Exon Cassette	e3	down	1.73	0.0491	chr2:70518412-70518440
Exon	MPDU1	unknown	i9	down	1.73	0.0491	chr17:7493847-7494393
Exon	CSNK1G1 // KIAA0101	Alter. First Exon	e5	down	1.72	4.06e-05	chr15:64665689-64665967
Pattern+Exon	FEZ2	Exon Cassette	e8	up	1.72	0.000294	chr2:36785581-36806008
Exon	KPNB1	Alter. Terminal Exon	e25	down	1.72	0.000531	chr17:45760982-45761004
Exon	NFE2L2	unknown	e4	down	1.72	0.000786	chr2:178199120-178199256
Pattern+Exon	MYOF	Exon Cassette	e40	up	1.72	0.00115	chr10:95099910-95103689
Exon	SMC2	Alter. First Exon	e2	down	1.72	0.00123	chr9:106856831-106857119
Pattern	NONO	Exon Cassette	e2-e3	up	1.72	0.00128	chrX:70503042-70510641
Exon	CUL4B	Alter. First Exon	e4	up	1.72	0.00165	chrX:119693633-119693783
Exon	H2AFY	Alter. First Exon	ae8	down	1.72	0.00317	chr5:134686603-134687233
Exon	TRAPPC10	Exon Cassette	e8	up	1.72	0.00329	chr21:45482934-45483049
Exon	GPRC5C	Alter. First Exon	e1	down	1.72	0.00472	chr17:72427052-72428280
Pattern+Exon	KIAA0930	Intron Retention	i5	up	1.72	0.00497	chr22:45607837-45608355
Pattern	APBB2	Alter. First Exon	e8/e9	up (e9)	1.72	0.00518	chr4:40936631-40947099
Exon	ZNF638	Alter. Terminal Exon	e15	up	1.72	0.00566	chr2:71622377-71622817
Pattern+Exon	PTPA	Alter. First Exon	e1/e2	up (e2)	1.72	0.00672	chr9:131873228-131873910
Exon	NAF1	unknown	i9	down	1.72	0.0106	chr4:164048267-164049823
Exon	EPB41L5	Exon Cassette	e26	down	1.72	0.0116	chr2:120925453-120925456
Exon	AGRN	unknown	i15	down	1.72	0.0169	chr1:981257-981343
Pattern+Exon	PTK2	Exon Cassette	e17	up	1.72	0.017	chr8:141774333-141799625
Exon	KIAA0391	Exon Cassette	e4	down	1.72	0.0198	chr14:35595941-35595988
Exon	GATSL3 // TBC1D10A	Exon Cassette	e16	up	1.72	0.0219	chr22:30682251-30682364
Pattern+Exon	MEIS2	Exon Cassette	e14	down	1.72	0.023	chr15:37183223-37187441
Exon	ACTN4	Exon Cassette	e9	up	1.72	0.023	chr19:39201916-39202001
Exon	PLPP5	Alter. Terminal Exon	ae5	up	1.72	0.0244	chr8:38124497-38124783
Exon	SEPT2	Alter. First Exon	e1	down	1.72	0.0284	chr2:242254602-242255025
Exon	PDCD2	Alter. Terminal Exon	ae3	up	1.72	0.0293	chr6:170891790-170892143
Exon	AFTPH	Exon Cassette	e8	up	1.72	0.0303	chr2:64808324-64808407
Exon	KIFC3 // MIR6772	unknown	i8	down	1.72	0.0309	chr16:57816281-57819374
Exon	NOL12 // TRIOBP	Alter. First Exon	e1	up	1.72	0.0311	chr22:38082344-38082482
Exon	ADAM22	unknown	e4	up	1.72	0.0317	chr7:87704941-87705007
Exon	RAB40B	Alter. First Exon	e1	down	1.72	0.0361	chr17:80656330-80656335
Exon	MIR6810	unknown	e6	down	1.72	0.0371	chr2:219204506-219204621
Exon	NCOA7	unknown	e2	down	1.72	0.0383	chr6:126107283-126107359
Exon	SLC9B2	Exon Cassette	e13	down	1.72	0.0418	chr4:103947524-103947747
Exon	ZNF446	Exon Cassette	e2	down	1.72	0.0448	chr19:58987752-58987871
Exon	ATP6V0A1 // MIR5010	Alter. First Exon	e22	down	1.71	0.000371	chr17:40672353-40672679
Exon	SMN1 // SMN2	unknown	i9	up	1.71	0.000496	chr5:69372402-69372845
Pattern+Exon	VAPA	Exon Cassette	e5	up	1.71	0.0014	chr18:9936983-9950565
Exon	DNAJC9	Intron Retention	ae3	down	1.71	0.0019	chr10:75007262-75008601
Pattern	TSC2	Exon Cassette	e27	down	1.71	0.00237	chr16:2126492-2129197
Exon	DCBLD2	unknown	i2	up	1.71	0.00296	chr3:98568442-98600382
Exon	INPP5B	unknown	e5	down	1.71	0.00459	chr1:38409311-38409340
Exon	SERPINE1	unknown	i5	up	1.71	0.00463	chr7:100777175-100778774
Exon	PTPRA // VPS16	Exon Cassette	e10	down	1.71	0.00499	chr20:2842451-2842545
Exon	DHX16	unknown	i9	up	1.71	0.00559	chr6:30629760-30630402
Exon	FDX2 // ZGLP1	Intron Retention	ae5	down	1.71	0.00652	chr19:10420556-10420727
Exon	ACCS // EXT2	unknown	i8	down	1.71	0.0103	chr11:44099250-44099394
Pattern+Exon	HNRNPA3 // MIR4444-1 // MIR4444-2	Complex	e11-e11	up	1.71	0.0121	chr2:178083975-178088685
Exon	AP3M1	Intron Retention	ae1	up	1.71	0.0136	chr10:75910253-75910511
Exon	ZFYVE27	Exon Cassette	e11	up	1.71	0.0154	chr10:99514484-99514615
Exon	NCBP3	unknown	i8	up	1.71	0.0155	chr17:3725346-3727085
Exon	DDX60L	unknown	i18	up	1.71	0.0195	chr4:169343060-169343673
Exon	LINC-PINT	Alter. Terminal Exon	e10	down	1.71	0.0211	chr7:130630549-130630593
Pattern	APBB2	Exon Cassette	e9	down	1.71	0.0214	chr4:40936631-40947087
Exon	LRRK1	unknown	e19	down	1.71	0.0256	chr15:101567843-101568002
Pattern+Exon	FUBP1	Intron Retention	i22	down	1.71	0.026	chr1:78411191-78413237
Exon	SDF4	Alter. Terminal Exon	e5	down	1.71	0.0261	chr1:1156009-1156109
Exon	PLK2	unknown	i3	up	1.71	0.0323	chr5:57754355-57754550
Exon	BUB3	unknown	i1	down	1.71	0.0331	chr10:124914002-124914433
Exon	KIAA0391	Alter. Acceptor Splice Site	e3	down	1.71	0.0342	chr14:35592158-35592711
Exon	TFAP2C	unknown	e3	down	1.71	0.0365	chr20:55206261-55206746
Exon	CHMP2A	Alter. First Exon	ae2	down	1.71	0.0383	chr19:59065603-59066004
Exon	PRPF4	unknown	i4	up	1.71	0.0419	chr9:116045014-116045411
Exon	WRAP53	Alter. First Exon	e2	down	1.71	0.0431	chr17:7589998-7590920
Exon	AHRR // PDCD6	unknown	e10	down	1.71	0.0434	chr5:353845-354026
Exon	WRNIP1	unknown	i6	up	1.71	0.0466	chr6:2784638-2785240
Exon	RPGRIP1L	Exon Cassette	e21	up	1.71	0.0476	chr16:53672221-53672322
Exon	TAF5L	Alter. Terminal Exon	ae4	up	1.7	0.000538	chr1:229734940-229737940
Exon	CHMP4A // IPO4 // MDP1 // NEDD8 // NEDD8-MDP1 // TM9SF1	Alter. Donor Splice Site	e10	up	1.7	0.00121	chr14:24683697-24683751
Exon	PTGR2 // ZNF410	unknown	e7	down	1.7	0.00187	chr14:74343701-74343871
Exon	ZDHHC20	Exon Cassette	e13	up	1.7	0.00301	chr13:21956039-21956083
Exon	SSFA2	Intron Retention	ae2	up	1.7	0.00374	chr2:182757388-182758119
Exon	MIR6132 // ST7 // ST7-OT3	Exon Cassette	e10	down	1.7	0.00413	chr7:116774178-116774246
Exon	CTSC	unknown	e3	down	1.7	0.0063	chr11:88061279-88061363
Exon	PTPRA // VPS16	unknown	e5	down	1.7	0.00674	chr20:2841095-2841239
Exon	MSH2	unknown	i16	down	1.7	0.00839	chr2:47708011-47709917
Exon	ITPR3	Alter. Terminal Exon	e2	up	1.7	0.00962	chr6:33599216-33599747
Exon	ZC3H7B	unknown	i14	up	1.7	0.0122	chr22:41739581-41742006
Exon	CPSF7 // FTH1	unknown	e7	down	1.7	0.0191	chr11:61188861-61189079
Exon	SPR	unknown	i1	up	1.7	0.0209	chr2:73114866-73115442
Exon	CPSF3L // MIR6727	Alter. Acceptor Splice Site	ae12	down	1.7	0.0213	chr1:1249301-1249484
Exon	RABGGTB // SNORD45A // SNORD45B // SNORD45C	unknown	i9	up	1.7	0.0216	chr1:76256203-76256969
Exon	IDH3A	Alter. First Exon	ae3	up	1.7	0.0223	chr15:78449250-78449264
Exon	AHCTF1	Exon Cassette	e35	up	1.7	0.023	chr1:247015206-247015339
Exon	ELOVL1 // MIR6734	unknown	i6	down	1.7	0.0267	chr1:43830131-43830211
Exon	ZNF326	Alter. Terminal Exon	ae4	up	1.7	0.0274	chr1:90470804-90472006
Exon	MYD88	Alter. Terminal Exon	ae3	up	1.7	0.0297	chr3:38182084-38182247
Exon	ELK4 // SLC45A3	Alter. Terminal Exon	e6	down	1.7	0.0308	chr1:205626979-205628798
Exon	MEAF6	unknown	i7	up	1.7	0.0396	chr1:37962205-37962306
Exon	SHKBP1	Exon Cassette	e17	down	1.7	0.0408	chr19:41096636-41096759
Exon	MITF	Alter. First Exon	e1	down	1.7	0.0414	chr3:69788586-69788852
Exon	HEBP2	Alter. First Exon	e1	down	1.7	0.043	chr6:138725662-138725734
Exon	ENTPD7	Exon Cassette	e3	down	1.7	0.0486	chr10:101420057-101420239
Pattern+Exon	RNF6	Alter. First Exon	e1/e2	up (e2)	1.7	0.0499	chr13:26795385-26796508
Pattern+Exon	AP1G1	Exon Cassette	e2-e4	up	1.69	0.000173	chr16:71823182-71842979
Pattern+Exon	NFYC	Alter. First Exon	e1/e4	up (e4)	1.69	0.000294	chr1:41157242-41204620
Exon	ANXA11	unknown	i19	up	1.69	0.000797	chr10:81915668-81917395
Exon	PLSCR3 // TMEM256 // TMEM256-PLSCR3	Exon Cassette	e3	down	1.69	0.0016	chr17:7306628-7306708
Exon	MYLK	Exon Cassette	e7	up	1.69	0.00409	chr3:123471378-123471384
Pattern+Exon	MIR6777 // SREBF1	Exon Cassette	e2	up	1.69	0.00476	chr17:17723404-17740325
Exon	FAM13A	unknown	e3	down	1.69	0.00488	chr4:89950610-89950799
Exon	CNPY3 // GNMT	Alter. Terminal Exon	ae5	up	1.69	0.00765	chr6:42903409-42904098
Exon	PLEKHA1	Intron Retention	ae15	up	1.69	0.00869	chr10:124187937-124189139
Exon	CHCHD7	Alter. Donor Splice Site	e4	up	1.69	0.00883	chr8:57128992-57129064
Exon	SEC14L1 // SNHG20	Alter. First Exon	e2	down	1.69	0.0096	chr17:75084725-75084958
Exon	NOL12 // TRIOBP	unknown	e4	up	1.69	0.0244	chr22:38084857-38084999
Exon	ZHX3	Exon Cassette	e10	up	1.69	0.0296	chr20:39829925-39830023
Exon	CMTR2	unknown	i3	up	1.69	0.0326	chr16:71319842-71322779
Exon	MYL6	Intron Retention	ae1	up	1.69	0.0331	chr12:56552189-56552467
Exon	KATNA1	Alter. First Exon	e1	down	1.69	0.0341	chr6:149969604-149969939
Pattern	MIR6818 // MTMR3	Exon Cassette	e20	down	1.69	0.0361	chr22:30418598-30426855
Pattern+Exon	TPM4	Alter. First Exon	e1/e3	up (e1)	1.69	0.0369	chr19:16178317-16192856
Exon	ADAMTS6	unknown	e20	up	1.69	0.0394	chr5:64511150-64511313
Exon	MIR4723 // SARM1 // TMEM199	unknown	e4	up	1.69	0.0414	chr17:26687552-26687594
Pattern+Exon	RPL26	Complex	e1	down	1.68	0.000562	chr17:8285461-8286565
Exon	C2orf68	unknown	i2	up	1.68	0.000816	chr2:85836709-85838789
Exon	EPB41L1	Exon Cassette	e25	down	1.68	0.000844	chr20:34797410-34797820
Pattern	ZFAND1	Exon Cassette	e3	up	1.68	0.00206	chr8:82627222-82630459
Exon	FXYD5	unknown	i7	up	1.68	0.00211	chr19:35657075-35657153
Exon	RAPGEF2	unknown	e17	down	1.68	0.00217	chr4:160265188-160265211
Exon	MIR6811 // MLPH	Exon Cassette	e14	down	1.68	0.00287	chr2:238454100-238454288
Exon	MIR4723 // SARM1 // TMEM199	Alter. Terminal Exon	e6	up	1.68	0.00409	chr17:26688179-26690704
Pattern+Exon	API5	Exon Cassette	e2	down	1.68	0.00496	chr11:43333505-43340351
Exon	PRRC2C	Exon Cassette	e34	up	1.68	0.00516	chr1:171558508-171558744
Exon	CNNM2	Exon Cassette	e7	down	1.68	0.00885	chr10:104831531-104831596
Exon	NOL12 // TRIOBP	unknown	e3	up	1.68	0.00912	chr22:38084319-38084367
Exon	FYN	Exon Cassette	e12	up	1.68	0.01	chr6:112020717-112020872
Exon	SMG6	unknown	e8	up	1.68	0.0105	chr17:2186918-2187028
Exon	C2 // CFB	unknown	e11	up	1.68	0.011	chr6:31907008-31907097
Exon	NT5C2	Intron Retention	ae14	up	1.68	0.0112	chr10:104857131-104858686
Exon	PDXP // SH3BP1	Alter. Terminal Exon	e23	up	1.68	0.0141	chr22:38061562-38062939
Exon	IVNS1ABP	Alter. First Exon	ae9	up	1.68	0.0143	chr1:185274775-185275571
Pattern+Exon	MYL6	Intron Retention	i6	down	1.68	0.017	chr12:56554027-56554454
Exon	UPF3B	Exon Cassette	e8	down	1.68	0.0203	chrX:118974608-118974646
Exon	SLC29A1	Exon Cassette	e5	down	1.68	0.024	chr6:44193802-44193904
Exon	NOL8	Exon Cassette	e6	down	1.68	0.0264	chr9:95082224-95082660
Exon	ANPEP	unknown	i4	down	1.68	0.0283	chr15:90347848-90348307
Exon	TIA1	unknown	i11	up	1.68	0.0285	chr2:70441626-70442501
Exon	HYPK // SERF2	Alter. First Exon	e8	down	1.68	0.0287	chr15:44092693-44092982
Exon	ZNF234	Alter. First Exon	e1	down	1.68	0.0339	chr19:44645768-44645886
Exon	SEC13	Alter. First Exon	ae2	down	1.68	0.0343	chr3:10360856-10360969
Exon	MIR761 // NRDC	Exon Cassette	e4	up	1.68	0.0356	chr1:52303158-52303291
Exon	POMGNT1	unknown	i23	down	1.68	0.0396	chr1:46655029-46655128
Exon	KRIT1	Intron Retention	ae1	down	1.68	0.0479	chr7:91874909-91875102
Exon	PTGR2 // ZNF410	unknown	e6	down	1.67	0.000131	chr14:74340726-74340917
Exon	AP3S2 // ARPIN // C15orf38-AP3S2	Alter. Terminal Exon	e7	down	1.67	0.00017	chr15:90439764-90445034
Exon	EZH2	unknown	i15	up	1.67	0.000241	chr7:148512638-148513774
Exon	LAMB3 // MIR4260	unknown	i11	down	1.67	0.000284	chr1:209801535-209803080
Exon	ASPH	unknown	e20	up	1.67	0.000329	chr8:62531536-62531577
Exon	NECTIN2	Alter. Terminal Exon	e10	up	1.67	0.00122	chr19:45391367-45392485
Exon	CHMP4A // IPO4 // MDP1 // NEDD8 // NEDD8-MDP1 // TM9SF1	Alter. Donor Splice Site	e10	up	1.67	0.00199	chr14:24683752-24683804
Exon	TRIT1	unknown	i11	up	1.67	0.00264	chr1:40307585-40309771
Pattern	MIR4722 // PIEZO1	Complex	e45	up	1.67	0.00283	chr16:88783431-88786129
Exon	IPP	Alter. Terminal Exon	e9	down	1.67	0.00331	chr1:46165741-46165861
Pattern+Exon	EVI5	Exon Cassette	e12-e13	down	1.67	0.00412	chr1:93101759-93131549
Exon	AK3	Alter. First Exon	e4	up	1.67	0.00497	chr9:4726082-4727650
Exon	TMEM242	Alter. First Exon	e1	down	1.67	0.0057	chr6:157744443-157745290
Exon	MIR6132 // ST7 // ST7-OT3	Alter. Terminal Exon	e25	down	1.67	0.0082	chr7:116862915-116863951
Exon	THUMPD1	Alter. Terminal Exon	ae4	down	1.67	0.00957	chr16:20747680-20748132
Exon	ZFAND6	Alter. First Exon	e1	down	1.67	0.00986	chr15:80351910-80352151
Exon	ARAP3	unknown	i1	down	1.67	0.0127	chr5:141060409-141061738
Exon	DCUN1D3 // ERI2	Alter. First Exon	e1	down	1.67	0.0131	chr16:20911525-20911679
Pattern+Exon	PRDX1	Alter. First Exon	e1/e2	up (e1)	1.67	0.0139	chr1:45984610-45988562
Exon	C21orf59 // TCP10L	Intron Retention	ae6	up	1.67	0.0154	chr21:33974283-33974580
Pattern+Exon	ADAMTS2	Alter. Terminal Exon	e11/e23	up (e11)	1.67	0.0155	chr5:178537852-178579256
Exon	ISY1 // ISY1-RAB43 // RAB43	Alter. First Exon	e16	down	1.67	0.0176	chr3:128840143-128840334
Exon	STIL	Exon Cassette	e2	down	1.67	0.0191	chr1:47778619-47778691
Pattern	NEDD4L	Exon Cassette	e23-e24	down	1.67	0.0197	chr18:56001050-56016846
Exon	ERCC6L2	Alter. Terminal Exon	e24	up	1.67	0.0197	chr9:98801158-98801358
Pattern+Exon	POMT1	Exon Cassette	e2	down	1.67	0.0212	chr9:134378285-134381840
Exon	ADAMTS6	Alter. Acceptor Splice Site	e13	up	1.67	0.0218	chr5:64569269-64569273
Exon	PDLIM7	unknown	i2	down	1.67	0.0229	chr5:176923524-176923927
Pattern+Exon	CLDN11 // MIR6828	Alter. First Exon	e1/e2	up (e2)	1.67	0.0233	chr3:170136653-170141115
Exon	RBCK1	Alter. Terminal Exon	e3	up	1.67	0.0235	chr20:391056-391407
Exon	MLST8	unknown	i5	up	1.67	0.0241	chr16:2256882-2257035
Exon	UBE2I	Alter. First Exon	ae3	down	1.67	0.0275	chr16:1361872-1362347
Exon	ARPC2	Alter. First Exon	ae2	up	1.67	0.0319	chr2:219082107-219082185
Exon	GNPDA1	Alter. First Exon	e1	down	1.67	0.032	chr5:141392233-141392559
Exon	CNIH3	Exon Cassette	e8	down	1.67	0.0336	chr1:224770866-224770969
Exon	CXXC5	Alter. First Exon	e6	up	1.67	0.0337	chr5:139039140-139039226
Exon	NPR1	unknown	e9	down	1.67	0.0343	chr1:153658282-153658356
Exon	HYPK // SERF2	Exon Cassette	e9	down	1.67	0.0357	chr15:44093330-44093385
Exon	AKNA	Alter. First Exon	e14	up	1.67	0.0359	chr9:117122175-117122241
Exon	LINC00476	unknown	e3	up	1.67	0.0413	chr9:98636790-98636903
Exon	AGAP3	unknown	e14	down	1.67	0.0431	chr7:150831487-150831655
Exon	SLC38A2	unknown	i13	up	1.67	0.0454	chr12:46756421-46756802
Exon	CD47	Intron Retention	ae11	down	1.67	0.0487	chr3:107763255-107763284
Exon	IRF9 // RNF31	Intron Retention	ae22	down	1.66	0.000115	chr14:24629871-24630421
Pattern	MPZL1	Exon Cassette	e5	down	1.66	0.000332	chr1:167742473-167761155
Exon	PDCD2	unknown	i4	up	1.66	0.000431	chr6:170889193-170890834
Exon	TAF1C	Exon Cassette	e2	down	1.66	0.000531	chr16:84219085-84219188
Exon	YWHAE	Exon Cassette	e2	up	1.66	0.00108	chr17:1273002-1273034
Exon	HMGN1	unknown	i2	down	1.66	0.00112	chr21:40720377-40720469
Exon	ENSA	Alter. Terminal Exon	ae3	up	1.66	0.00112	chr1:150599523-150599872
Exon	S100A16	unknown	i3	down	1.66	0.00191	chr1:153580653-153581373
Exon	FNBP1L	Alter. Terminal Exon	ae16	up	1.66	0.00244	chr1:94016754-94017965
Exon	CPSF7 // FTH1	unknown	e13	down	1.66	0.0027	chr11:61179240-61179408
Exon	CHMP4A // IPO4 // MDP1 // NEDD8 // NEDD8-MDP1 // TM9SF1	unknown	e9	up	1.66	0.00345	chr14:24684757-24684867
Pattern+Exon	NRP2	Alter. Terminal Exon	e20/e21	up (e20)	1.66	0.00392	chr2:206631507-206641879
Pattern+Exon	ARHGEF1	Alter. First Exon	e1/e2	up (e2)	1.66	0.00881	chr19:42387250-42392177
Pattern+Exon	GPR4	Alter. Terminal Exon	e4/e5	up (e5)	1.66	0.0116	chr19:46030685-46088122
Exon	LRRC41	Alter. First Exon	ae2	up	1.66	0.0123	chr1:46764042-46765561
Exon	CDC42SE1	Intron Retention	ae3	down	1.66	0.0124	chr1:151027602-151028151
Exon	PSTK	Alter. Terminal Exon	e7	up	1.66	0.0162	chr10:124746850-124747020
Exon	SRSF6	unknown	i3	up	1.66	0.0166	chr20:42088061-42088410
Exon	DCLRE1C	Exon Cassette	e3	up	1.66	0.0167	chr10:14989523-14989607
Exon	C22orf29 // GNB1L	Intron Retention	ae3	down	1.66	0.02	chr22:19834912-19835369
Exon	PSMB10	Alter. Terminal Exon	ae5	up	1.66	0.021	chr16:67969451-67969483
Exon	MAZ	Alter. First Exon	ae6	down	1.66	0.0217	chr16:29820850-29820860
Exon	MIR6882	unknown	i14	up	1.66	0.0231	chr15:75130139-75130491
Exon	POFUT2	unknown	i4	down	1.66	0.024	chr21:46702374-46703265
Exon	PI4K2B // SEPSECS-AS1	Alter. First Exon	e1	up	1.66	0.0351	chr4:25162285-25162375
Exon	BBOF1	Alter. First Exon	e1	down	1.66	0.0352	chr14:74486059-74486237
Exon	WDFY3	unknown	e25	up	1.66	0.0416	chr4:85707131-85707291
Exon	PNPLA4	Alter. First Exon	e1	up	1.66	0.0456	chrX:7895726-7895779
Exon	HELQ	unknown	e13	down	1.66	0.047	chr4:84348715-84348872
Exon	GUK1	unknown	i10	up	1.66	0.0471	chr1:228336158-228336365
Exon	MTIF3	Alter. Donor Splice Site	ae2	down	1.66	0.0493	chr13:28024200-28024277
Pattern+Exon	PFN2	Complex	e3	up	1.65	5.68e-05	chr3:149683967-149686337
Exon	SEC14L1 // SNHG20	Alter. First Exon	e2	down	1.65	0.0012	chr17:75084959-75085031
Exon	TPM4	unknown	i3	down	1.65	0.00251	chr19:16187508-16192722
Pattern+Exon	MIGA2	Complex	e15	up	1.65	0.0027	chr9:131830477-131831408
Exon	SYTL2	Exon Cassette	e2	up	1.65	0.00335	chr11:85468754-85469156
Exon	RPL23A	Alter. Terminal Exon	e6	down	1.65	0.00427	chr17:27050885-27051374
Exon	ASPH	unknown	e26	up	1.65	0.00454	chr8:62465589-62465678
Exon	MEG3 // MIR770	Alter. Terminal Exon	e10	up	1.65	0.00477	chr14:101312213-101313616
Exon	ZNF638	unknown	e14	up	1.65	0.00538	chr2:71620524-71620775
Exon	SLC12A6	Alter. First Exon	ae3	down	1.65	0.00617	chr15:34628953-34629044
Exon	LAS1L	Exon Cassette	e9	up	1.65	0.00693	chrX:64744443-64744493
Pattern+Exon	CENPE	Complex	e38/e39	down	1.65	0.00701	chr4:104059508-104061571
Exon	METTL2B	unknown	i9	down	1.65	0.00705	chr7:128143871-128145135
Exon	GPATCH2L	Alter. Terminal Exon	ae12	up	1.65	0.00731	chr14:76662316-76662739
Exon	AP3S2 // ARPIN // C15orf38-AP3S2	unknown	e5	down	1.65	0.00769	chr15:90447008-90447214
Exon	PAICS	Alter. First Exon	e1	down	1.65	0.00943	chr4:57301915-57302094
Exon	MYLK	Exon Cassette	e13	up	1.65	0.0105	chr3:123451742-123451948
Pattern	ARHGAP11A	Internal Exon Deletion	e2	down	1.65	0.0116	chr15:32907691-32908119
Exon	TMEM156	Alter. Acceptor Splice Site	e6	up	1.65	0.0118	chr4:38972753-38972756
Exon	CEP295	unknown	e3	down	1.65	0.013	chr11:93400773-93400973
Exon	NSUN5P2	Alter. Terminal Exon	ae8	up	1.65	0.0139	chr7:72419706-72419850
Exon	TAF8	Alter. First Exon	e2	up	1.65	0.0198	chr6:42018658-42018889
Exon	VPS13B	unknown	e52	down	1.65	0.0243	chr8:100832149-100832350
Exon	KCTD7 // RABGEF1	Alter. Donor Splice Site	e4	down	1.65	0.0243	chr7:66103843-66103915
Exon	GPS1	Exon Cassette	e2	up	1.65	0.0298	chr17:80010132-80010251
Exon	ING3	Alter. First Exon	e1	up	1.65	0.0319	chr7:120590829-120590978
Exon	MLLT10	Alter. Terminal Exon	e7	down	1.65	0.0322	chr10:21845572-21846115
Exon	CLOCK	Exon Cassette	e5	up	1.65	0.0339	chr4:56352559-56352715
Exon	CUZD1 // FAM24B	unknown	i3	up	1.65	0.035	chr10:124608955-124609938
Exon	MGME1	unknown	i2	down	1.65	0.038	chr20:17951014-17953349
Exon	DST	unknown	e40	up	1.65	0.0393	chr6:56482783-56485512
Exon	ADAM22	unknown	e24	down	1.65	0.0493	chr7:87795147-87795261
Pattern+Exon	H2AFY	Mutually Exclusive Exons	e7/e8	up (e7)	1.64	1.59e-05	chr5:134681658-134696297
Exon	ANAPC15	Alter. Donor Splice Site	ae2	down	1.64	0.0008	chr11:71822969-71823260
Exon	RIN1	unknown	i4	down	1.64	0.00107	chr11:66103153-66103231
Exon	ASPH	unknown	e25	up	1.64	0.00123	chr8:62468482-62468580
Exon	BIVM // BIVM-ERCC5 // ERCC5	Alter. Terminal Exon	e4	down	1.64	0.00198	chr13:103468778-103468904
Exon	LINC00673	Alter. First Exon	e4	down	1.64	0.00231	chr17:70418887-70419187
Exon	KIAA0391	unknown	e8	down	1.64	0.00255	chr14:35739607-35739802
Exon	MCUR1	Alter. Terminal Exon	e10	down	1.64	0.00285	chr6:13786780-13791095
Exon	NBPF1	Alter. Terminal Exon	e5	down	1.64	0.00287	chr1:16926097-16928337
Exon	PTPRA // VPS16	unknown	e8	down	1.64	0.00316	chr20:2841871-2841926
Exon	KTN1	Alter. First Exon	ae36	up	1.64	0.00423	chr14:56130061-56130672
Exon	APMAP	unknown	i8	up	1.64	0.00462	chr20:24944658-24949526
Exon	ANKRD1	unknown	i5	up	1.64	0.00609	chr10:92676026-92677487
Exon	RPS6KB2	Exon Cassette	e6	up	1.64	0.00672	chr11:67199824-67199963
Exon	EEF1G // MIR3654 // MIR6747 // TUT1	Alter. Terminal Exon	e9	down	1.64	0.00678	chr11:62342600-62343715
Exon	TINAGL1	Intron Retention	ae6	up	1.64	0.00733	chr1:32048843-32049061
Exon	GART	Alter. First Exon	e1	down	1.64	0.00815	chr21:34914966-34915197
Exon	ASPRV1 // PCBP1-AS1	unknown	i2	down	1.64	0.00965	chr2:70312756-70313185
Exon	PNRC1	Alter. First Exon	e2	down	1.64	0.0174	chr6:89791551-89792454
Exon	TMEM230	Alter. Donor Splice Site	ae1	down	1.64	0.0183	chr20:5093375-5093605
Exon	KLC2	Intron Retention	ae16	up	1.64	0.0186	chr11:66033962-66034343
Exon	ARPC4 // ARPC4-TTLL3 // TTLL3	unknown	e3	down	1.64	0.0188	chr3:9841869-9841980
Pattern+Exon	MYL6	Alter. Terminal Exon	e7/e8	up (e8)	1.64	0.0203	chr12:56554027-56555366
Exon	NADK	Alter. Acceptor Splice Site	ae10	up	1.64	0.0205	chr1:1688047-1688320
Exon	ADAMTS6	unknown	e7	up	1.64	0.0209	chr5:64747301-64747446
Pattern	CDC42	Exon Cassette	e5	down	1.64	0.0222	chr1:22404922-22408287
Exon	HNRNPD	Exon Cassette	e9	up	1.64	0.0249	chr4:83276047-83276153
Exon	UBE2D4	Alter. First Exon	e2	down	1.64	0.0261	chr7:43966072-43966155
Exon	OSGEP	Alter. Donor Splice Site	ae5	down	1.64	0.0261	chr14:20917060-20917121
Exon	AHI1	Alter. Terminal Exon	e28	down	1.64	0.0263	chr6:135639656-135639753
Exon	SMURF2	unknown	i12	up	1.64	0.027	chr17:62559084-62567914
Exon	ATG16L1	Exon Cassette	e8	down	1.64	0.0297	chr2:234182367-234182423
Exon	SHMT2	Alter. First Exon	e2	down	1.64	0.0345	chr12:57623828-57624027
Exon	---	unknown	i5	down	1.64	0.0348	chr2:179301490-179303593
Exon	MBOAT7	unknown	i7	up	1.64	0.0375	chr19:54678125-54681992
Exon	KIF21A	Exon Cassette	e29	up	1.64	0.0413	chr12:39711874-39712002
Exon	DGAT1 // MIR6848	unknown	i7	down	1.64	0.0419	chr8:145541832-145541922
Exon	CHMP2A	unknown	i1	down	1.64	0.0452	chr19:59066005-59066230
Exon	C21orf59 // TCP10L	Alter. Terminal Exon	ae5	up	1.64	0.0483	chr21:33974755-33975469
Exon	PTPRA // VPS16	Alter. First Exon	e19	down	1.64	0.0488	chr20:2845193-2845300
Exon	NUDT3 // RPS10 // RPS10-NUDT3	Alter. Terminal Exon	e12	down	1.63	0.000167	chr6:34254970-34256707
Exon	AHI1	unknown	e26	down	1.63	0.000564	chr6:135679269-135679324
Exon	ASPH	unknown	e21	up	1.63	0.00173	chr8:62496502-62496587
Exon	UBE2B	Alter. First Exon	e1	down	1.63	0.00222	chr5:133706867-133707330
Exon	SMC4	Alter. Donor Splice Site	ae7	up	1.63	0.0026	chr3:160130242-160130637
Exon	HPS1 // MIR4685	Exon Cassette	e7	down	1.63	0.00336	chr10:100190887-100191046
Exon	DLEU2 // MIR15A	unknown	i11	down	1.63	0.00357	chr13:50613861-50617570
Pattern	CAP2	Exon Cassette	e5-e7	down	1.63	0.00506	chr6:17463227-17539689
Exon	BBS1 // DPP3	unknown	e32	down	1.63	0.00517	chr11:66294120-66294278
Exon	LINC00969	unknown	i1	up	1.63	0.00564	chr3:195415669-195416209
Exon	RABGGTB // SNORD45A // SNORD45B // SNORD45C	Intron Retention	ae6	up	1.63	0.00583	chr1:76255233-76255636
Pattern+Exon	MACF1	Exon Cassette	e98	down	1.63	0.00736	chr1:39929284-39934404
Exon	SRSF11	unknown	i14	up	1.63	0.00856	chr1:70712591-70715613
Exon	OFD1	Alter. Terminal Exon	e13	up	1.63	0.01	chrX:13770823-13771487
Exon	ING3	Alter. First Exon	e2	up	1.63	0.0107	chr7:120591218-120591289
Exon	ENO1 // MIR6728	Alter. First Exon	ae4	down	1.63	0.0166	chr1:8930569-8931634
Exon	BCAP31	Alter. Donor Splice Site	ae2	down	1.63	0.0167	chrX:152989424-152989469
Exon	ZMYND8	Exon Cassette	e3	up	1.63	0.0191	chr20:45984193-45984263
Exon	VWA9	Alter. Donor Splice Site	ae1	up	1.63	0.0223	chr15:65903023-65903132
Exon	MEG3 // MIR770	Alter. Acceptor Splice Site	ae13	up	1.63	0.0226	chr14:101326029-101326693
Exon	NCOA4	Alter. First Exon	e4	up	1.63	0.0254	chr10:51576285-51576499
Exon	VPS13B	unknown	e60	down	1.63	0.0278	chr8:100871532-100871708
Exon	CHCHD3	Alter. Terminal Exon	e6	up	1.63	0.0306	chr7:132658187-132658783
Exon	ANAPC4	Alter. First Exon	ae22	up	1.63	0.0308	chr4:25415365-25415945
Exon	CTNND1 // TMX2 // TMX2-CTNND1	Alter. First Exon	e1	down	1.63	0.0346	chr11:57479995-57480279
Exon	MIR6850 // RPL8	Alter. Terminal Exon	ae5	up	1.63	0.0359	chr8:146016497-146016660
Exon	PTPRA // VPS16	unknown	e6	down	1.63	0.0373	chr20:2841394-2841509
Exon	NCOA4	unknown	i6	up	1.63	0.0374	chr10:51580697-51580879
Exon	KPTN	unknown	i5	up	1.63	0.0392	chr19:47984290-47984834
Exon	CDC14B	Exon Cassette	e14	down	1.63	0.0436	chr9:99277930-99278073
Exon	SEC14L1 // SNHG20	unknown	i3	down	1.63	0.0437	chr17:75085354-75089325
Pattern+Exon	RBX1 // XPNPEP3	Exon Cassette	e5	down	1.63	0.0476	chr22:41265003-41278181
Exon	IDUA	Alter. First Exon	e3	down	1.63	0.0476	chr4:993498-993852
Exon	INO80E	Intron Retention	ae7	up	1.63	0.0499	chr16:30014335-30014642
Exon	GPATCH2L	Alter. Terminal Exon	e15	down	1.62	4.37e-05	chr14:76668034-76679146
Exon	GLI4 // ZFP41	unknown	e6	down	1.62	0.000172	chr8:144342898-144342960
Exon	SLC6A6	Alter. Terminal Exon	e17	down	1.62	0.000383	chr3:14526375-14530855
Exon	PHTF2	unknown	e17	down	1.62	0.000508	chr7:77572017-77572103
Exon	CHMP4A // IPO4 // MDP1 // NEDD8 // NEDD8-MDP1 // TM9SF1	Alter. Donor Splice Site	ae5	up	1.62	0.000516	chr14:24687264-24687337
Exon	RTN4	unknown	i14	down	1.62	0.000763	chr2:55201003-55201829
Exon	RAPH1	Exon Cassette	e5	up	1.62	0.000887	chr2:204341798-204341878
Exon	TUBD1	Alter. First Exon	e1	down	1.62	0.00142	chr17:57970057-57970305
Exon	ZFR	unknown	i16	up	1.62	0.00161	chr5:32380530-32383865
Exon	SMG9	unknown	i9	down	1.62	0.00184	chr19:44238647-44241747
Exon	ZFHX4	Alter. Terminal Exon	e3	up	1.62	0.00188	chr8:77619781-77619859
Exon	TMED5	Exon Cassette	e5	up	1.62	0.0026	chr1:93621592-93621640
Pattern	BCS1L	Exon Cassette	e2	up	1.62	0.00302	chr2:219524379-219526030
Pattern	COA1	Complex	e11	down	1.62	0.00318	chr7:43670783-43679280
Exon	SSFA2	Alter. Donor Splice Site	ae12	up	1.62	0.00362	chr2:182781733-182783324
Exon	---	Alter. Terminal Exon	ae2	up	1.62	0.00435	chr12:113425114-113426609
Exon	LRRC75A-AS1 // SNORD49A // SNORD49B	Exon Cassette	e9	down	1.62	0.00519	chr17:16366147-16366255
Pattern+Exon	TADA2A	Alter. First Exon	e1/e2	up (e1)	1.62	0.00754	chr17:35766977-35771477
Exon	ING3	unknown	e3	up	1.62	0.00776	chr7:120593358-120593458
Exon	PLEC	Alter. First Exon	e5	down	1.62	0.01	chr8:145024351-145025043
Exon	SREK1	Alter. First Exon	ae12	up	1.62	0.0123	chr5:65465034-65465878
Exon	PTPRA // VPS16	unknown	e7	down	1.62	0.0125	chr20:2841616-2841738
Exon	HCG18	Intron Retention	ae5	down	1.62	0.0138	chr6:30257271-30258569
Exon	MYC	unknown	i3	up	1.62	0.0145	chr8:128751266-128752641
Pattern	GK5	Exon Cassette	e10	up	1.62	0.0155	chr3:141901765-141904831
Exon	PRKAA1	Exon Cassette	e4	up	1.62	0.0166	chr5:40775029-40775073
Exon	ARPC4 // ARPC4-TTLL3 // TTLL3	Alter. Donor Splice Site	e4	down	1.62	0.0188	chr3:9843376-9843440
Exon	GPATCH2	unknown	e9	up	1.62	0.0191	chr1:217671697-217671736
Exon	SCML1	unknown	i1	up	1.62	0.0203	chrX:17755801-17761988
Exon	MIR4723 // SARM1 // TMEM199	unknown	e3	up	1.62	0.0205	chr17:26686338-26686427
Pattern	PPP1R8	Alter. Donor Splice Site	e2	down	1.62	0.0209	chr1:28157252-28159327
Exon	ARPC4 // ARPC4-TTLL3 // TTLL3	Alter. Donor Splice Site	e4	down	1.62	0.0247	chr3:9843345-9843375
Exon	AP2M1	unknown	i8	up	1.62	0.0251	chr3:183899015-183899483
Exon	MED7	unknown	i4	down	1.62	0.0252	chr5:156562502-156562982
Exon	COL16A1	unknown	e3	down	1.62	0.0305	chr1:32165641-32165715
Exon	SIK3	unknown	e14	down	1.62	0.037	chr11:116744196-116744351
Exon	MED25 // MIR6800	Alter. Terminal Exon	e19	down	1.62	0.0372	chr19:50341837-50341990
Exon	NUP62CL	Alter. First Exon	e1	down	1.62	0.0394	chrX:106449502-106449669
Exon	DVL2	unknown	i13	up	1.62	0.0398	chr17:7129958-7130407
Exon	GID8	Alter. Terminal Exon	e6	down	1.62	0.0431	chr20:61577183-61579825
Exon	E2F4	unknown	i8	up	1.62	0.0432	chr16:67231550-67231769
Exon	NAE1	Exon Cassette	e2	down	1.61	0.000986	chr16:66861882-66861979
Exon	EGFL8 // PPT2 // PPT2-EGFL8	Exon Cassette	e11	up	1.61	0.00235	chr6:32132356-32132434
Pattern+Exon	FSD1L	Alter. Terminal Exon	e5/e13	up (e13)	1.61	0.0027	chr9:108234185-108293244
Exon	NOP58	unknown	i12	down	1.61	0.00389	chr2:203162630-203164956
Pattern+Exon	ANKRD11	Alter. Terminal Exon	e8/e13	up (e13)	1.61	0.00433	chr16:89353066-89371752
Exon	UBL5	Intron Retention	ae2	up	1.61	0.00494	chr19:9939070-9939267
Pattern+Exon	ALDOA	Alter. First Exon	e1/e8	up (e8)	1.61	0.00535	chr16:30064411-30078687
Exon	MSL3	Alter. Terminal Exon	ae11	up	1.61	0.00543	chrX:11783849-11783852
Pattern+Exon	ARL4A	Alter. First Exon	e1/e2	up (e2)	1.61	0.00641	chr7:12726452-12730559
Exon	RCC1 // SNHG3	unknown	i3	up	1.61	0.00651	chr1:28834673-28835341
Pattern+Exon	COL13A1	Exon Cassette	e34	down	1.61	0.0068	chr10:71697391-71703934
Exon	MFAP2	Intron Retention	ae3	down	1.61	0.00758	chr1:17303693-17304730
Exon	AP5Z1	unknown	i9	up	1.61	0.00771	chr7:4825316-4825880
Pattern+Exon	MIR6777 // SREBF1	Alter. First Exon	e1/e2	up (e2)	1.61	0.00794	chr17:17723404-17740325
Exon	ANKS1A	Exon Cassette	e23	down	1.61	0.00911	chr6:35050468-35050593
Exon	RANBP1	Alter. First Exon	e3	down	1.61	0.0105	chr22:20105476-20105836
Exon	ARID4B // RBM34	unknown	e28	down	1.61	0.0109	chr1:235324207-235324381
Pattern+Exon	WDR20	Exon Cassette	e6	down	1.61	0.0125	chr14:102661275-102690010
Pattern	ARID1B	Exon Cassette	e12	down	1.61	0.0137	chr6:157495142-157502312
Exon	TFIP11	Exon Cassette	e3	down	1.61	0.0212	chr22:26907084-26907160
Exon	EMC10	Exon Cassette	e12	up	1.61	0.0215	chr19:50985118-50985204
Exon	MRPS34	unknown	i1	up	1.61	0.0243	chr16:1822647-1822798
Exon	CAMTA2 // MIR6864 // MIR6865	unknown	e23	down	1.61	0.0252	chr17:4872201-4872272
Exon	NBEA	Alter. Donor Splice Site	e31	up	1.61	0.029	chr13:35770001-35770079
Exon	NAV2	Exon Cassette	e21	down	1.61	0.0293	chr11:20071382-20071447
Exon	PRAF2 // WDR45	Alter. First Exon	e15	down	1.61	0.0318	chrX:48931467-48931703
Exon	ARAP3	Alter. First Exon	ae2	down	1.61	0.0326	chr5:141060038-141060069
Exon	PATJ	Exon Cassette	e40	down	1.61	0.0339	chr1:62579725-62579918
Exon	LDHA	unknown	i4	down	1.61	0.0345	chr11:18421096-18422383
Pattern	MIR4722 // PIEZO1	Internal Exon Deletion	e45	up	1.61	0.036	chr16:88783431-88784023
Exon	HNRNPDL	Exon Cassette	e8	up	1.61	0.0366	chr4:83346715-83346819
Exon	FAM20C	Alter. First Exon	e1	down	1.61	0.0368	chr7:192969-193804
Exon	CKLF // CKLF-CMTM1 // CMTM1	Alter. Terminal Exon	e5	down	1.61	0.0399	chr16:66599986-66600190
Exon	GNL3	Alter. Donor Splice Site	ae1	down	1.61	0.0399	chr3:52720122-52720218
Exon	C8orf44 // C8orf44-SGK3 // SGK3	Alter. First Exon	e1	up	1.61	0.0402	chr8:67579787-67579936
Exon	CCNB1IP1	Alter. Donor Splice Site	ae7	down	1.61	0.0423	chr14:20785948-20785952
Exon	MIR4749 // PTOV1	Alter. Terminal Exon	ae6	down	1.61	0.0426	chr19:50358335-50358901
Exon	KIF23	unknown	i10	up	1.61	0.0427	chr15:69718522-69718674
Exon	HSPA14	Exon Cassette	e4	down	1.61	0.0434	chr10:14884133-14884845
Exon	SOS2	Alter. First Exon	e1	down	1.61	0.045	chr14:50697914-50698098
Exon	WDFY3	unknown	e3	up	1.61	0.0454	chr4:85818063-85818162
Exon	RNF139	Alter. First Exon	e1	down	1.61	0.0487	chr8:125487008-125487531
Exon	SCAMP2	Exon Cassette	e4	up	1.6	0.000427	chr15:75145708-75145836
Exon	EEF1G // MIR3654 // MIR6747 // TUT1	unknown	e4	down	1.6	0.00172	chr11:62348577-62348677
Exon	PACRGL	Alter. Terminal Exon	e16	down	1.6	0.00188	chr4:20754188-20754530
Pattern	UACA	Exon Cassette	e13	up	1.6	0.00282	chr15:70968832-70970545
Exon	ACAP3 // MIR6726	Alter. First Exon	ae4	down	1.6	0.00304	chr1:1240291-1241308
Pattern	OSBPL6	Exon Cassette	e12-e13	up	1.6	0.00372	chr2:179203718-179214116
Exon	CPSF7 // FTH1	Alter. Terminal Exon	e15	down	1.6	0.00396	chr11:61170120-61172175
Exon	ELP6	unknown	i1	down	1.6	0.00413	chr3:47552716-47555025
Exon	LSM8	Intron Retention	ae1	up	1.6	0.0053	chr7:117824309-117825707
Exon	MEF2D	Alter. Terminal Exon	ae12	up	1.6	0.00578	chr1:156437448-156437527
Pattern+Exon	MSI2	Alter. Terminal Exon	e11/e15	up (e11)	1.6	0.00594	chr17:55704590-55762049
Exon	MREG // PECR	unknown	e11	up	1.6	0.00634	chr2:216811745-216811835
Exon	MIR6834 // PFDN6	Alter. First Exon	ae2	down	1.6	0.00703	chr6:33257412-33257546
Exon	ADAM11	Alter. Donor Splice Site	e9	up	1.6	0.00886	chr17:42849830-42849834
Exon	PDXDC1	Alter. Terminal Exon	ae18	up	1.6	0.0089	chr16:15125764-15126510
Exon	CFLAR	unknown	e12	down	1.6	0.00908	chr2:202014477-202014558
Exon	CHMP2A	Alter. First Exon	e1	down	1.6	0.00977	chr19:59066231-59066354
Exon	ITGA3	Intron Retention	ae12	down	1.6	0.0105	chr17:48152891-48152962
Exon	RANBP17	unknown	e32	down	1.6	0.0115	chr5:170720887-170720985
Pattern	BPTF	Exon Cassette	e6	down	1.6	0.0125	chr17:65870933-65888150
Pattern+Exon	BTAF1	Alter. Donor Splice Site	e9	up	1.6	0.013	chr10:93718822-93719637
Exon	CELF1	Intron Retention	ae18	up	1.6	0.0133	chr11:47492441-47492689
Exon	NFYC	unknown	i18	up	1.6	0.0154	chr1:41235088-41236068
Exon	SLC38A2	unknown	i12	up	1.6	0.016	chr12:46756928-46757507
Exon	EIF2S3	unknown	i11	down	1.6	0.0164	chrX:24091381-24094838
Exon	SPATA6	unknown	e11	down	1.6	0.0168	chr1:48821389-48821440
Exon	HELLS	unknown	i25	down	1.6	0.0199	chr10:96361856-96367666
Exon	PRMT2	Alter. First Exon	ae9	down	1.6	0.021	chr21:48078833-48080055
Exon	GPALPP1	Exon Cassette	e11	down	1.6	0.0223	chr13:45604804-45605035
Exon	VPS13B	unknown	e47	down	1.6	0.0223	chr8:100821603-100821758
Exon	KLHDC3	Intron Retention	ae9	down	1.6	0.0241	chr6:42986710-42986829
Exon	ARPC4 // ARPC4-TTLL3 // TTLL3	Alter. First Exon	e1	down	1.6	0.0246	chr3:9834244-9834808
Exon	MSRB3	unknown	e6	up	1.6	0.0263	chr12:65722306-65722383
Exon	SLC25A16	Alter. First Exon	ae2	down	1.6	0.027	chr10:70277022-70277975
Exon	NRG1	Alter. First Exon	e9	up	1.6	0.0274	chr8:32579271-32579560
Exon	NOL12 // TRIOBP	unknown	e2	up	1.6	0.0283	chr22:38083917-38084022
Exon	SOD2	Alter. First Exon	ae7	up	1.6	0.0294	chr6:160113688-160113691
Exon	EEF1G // MIR3654 // MIR6747 // TUT1	unknown	e3	down	1.6	0.0328	chr11:62348857-62349172
Exon	UNKL	Exon Cassette	e13	down	1.6	0.0341	chr16:1421519-1421611
Exon	LPCAT4	unknown	i7	down	1.6	0.0374	chr15:34655037-34655621
Exon	JMJD7 // JMJD7-PLA2G4B // PLA2G4B	Alter. Donor Splice Site	e28	down	1.6	0.0407	chr15:42138867-42139007
Pattern+Exon	CAMKK2	Alter. Terminal Exon	e18/e19	up (e19)	1.6	0.0429	chr12:121675497-121683043
Exon	MBOAT7	unknown	i4	up	1.6	0.046	chr19:54687563-54691041
Exon	RBMS3	unknown	e4	down	1.6	0.0471	chr3:29910349-29910455
Exon	NF2	Alter. Acceptor Splice Site	ae17	down	1.6	0.0474	chr22:30079054-30079068
Exon	DMC1	Alter. First Exon	e1	down	1.6	0.0479	chr22:38966047-38966200
Exon	CCDC130	Alter. Donor Splice Site	ae1	up	1.6	0.0479	chr19:13842765-13842894
Pattern+Exon	TIAL1	Exon Cassette	e7	down	1.59	1.15e-05	chr10:121339447-121341521
Pattern	OSBPL3	Exon Cassette	e12	down	1.59	0.000475	chr7:24881898-24892253
Pattern+Exon	RPL26	Alter. Donor Splice Site	e1	down	1.59	0.000676	chr17:8285461-8286565
Pattern+Exon	PRMT2	Alter. First Exon	e1/e4	up (e1)	1.59	0.00121	chr21:48055079-48063551
Exon	CCT5	unknown	i8	up	1.59	0.00159	chr5:10258648-10260903
Pattern	RBM15	Intron Retention	i2	down	1.59	0.00266	chr1:110888161-110890509
Exon	THEM4	unknown	e2	up	1.59	0.00358	chr1:151867483-151867669
Exon	DDX42 // MAP3K3	unknown	i23	up	1.59	0.0038	chr17:61875460-61876948
Exon	ASPH	unknown	e27	up	1.59	0.0039	chr8:62460629-62460766
Exon	CLK3	unknown	i13	up	1.59	0.00421	chr15:74921374-74922047
Exon	KIF16B	unknown	e2	down	1.59	0.00491	chr20:16509015-16509084
Exon	ST6GALNAC6	Alter. First Exon	e1	down	1.59	0.00564	chr9:130667485-130667626
Exon	FLNB	Intron Retention	ae47	up	1.59	0.00635	chr3:58154386-58155316
Pattern	FIGNL1	Complex	e2	up	1.59	0.00662	chr7:50515879-50517421
Exon	TAZ	Exon Cassette	e5	up	1.59	0.00724	chrX:153642438-153642527
Exon	MSL3	Alter. Terminal Exon	ae11	up	1.59	0.0082	chrX:11783853-11786096
Pattern+Exon	MRPL11	Exon Cassette	e6	up	1.59	0.0121	chr11:66202546-66204734
Exon	SP100	unknown	e24	down	1.59	0.0131	chr2:231371018-231371160
Exon	CDC123	unknown	i12	up	1.59	0.014	chr10:12291718-12292309
Exon	PHTF2	unknown	e16	down	1.59	0.0159	chr7:77569845-77569976
Exon	MACF1	unknown	e20	up	1.59	0.0165	chr1:39758438-39758515
Exon	FASTKD5 // UBOX5	Alter. First Exon	e1	down	1.59	0.0168	chr20:3140411-3140555
Exon	CDK16	Alter. Terminal Exon	ae10	down	1.59	0.0187	chrX:47085802-47085977
Exon	NPRL2	Alter. Donor Splice Site	ae7	down	1.59	0.0199	chr3:50385953-50385956
Exon	ZFR	unknown	i15	up	1.59	0.02	chr5:32383925-32385612
Exon	PLK1	Intron Retention	ae1	up	1.59	0.0204	chr16:23690662-23691404
Exon	CDC26 // FKBP15	Alter. First Exon	e1	up	1.59	0.0223	chr9:116037661-116037868
Exon	MIA3	Exon Cassette	e29	up	1.59	0.0239	chr1:222835800-222835871
Exon	SLC3A2	Exon Cassette	e9	up	1.59	0.0249	chr11:62651461-62651584
Exon	BAZ2A	Alter. First Exon	e2	down	1.59	0.0264	chr12:57023908-57024114
Exon	DNM2 // MIR638 // MIR6793 // QTRT1	Alter. First Exon	ae27	up	1.59	0.0276	chr19:10919195-10922938
Exon	U2AF1 // U2AF1L5	unknown	i1	down	1.59	0.0279	chr21:44525363-44527559
Exon	SDHAP2	unknown	i12	up	1.59	0.0287	chr3:195404720-195408060
Exon	CREB3L4	Intron Retention	ae4	down	1.59	0.0296	chr1:153941653-153941809
Exon	NBPF10 // NBPF20 // NBPF25P // NOTCH2NL	Exon Cassette	e89	down	1.59	0.0299	chr1:145295423-145295525
Exon	GSS	Alter. First Exon	e3	down	1.59	0.03	chr20:33542518-33543437
Exon	CAMK2N2	unknown	i1	up	1.59	0.0301	chr3:183978015-183978903
Exon	HSP90AA1	unknown	e2	down	1.59	0.0314	chr14:102568211-102568421
Pattern	AKAP13 // MIR7706	Exon Cassette	e15	down	1.59	0.0328	chr15:86198648-86207986
Exon	TMEM189 // TMEM189-UBE2V1 // UBE2V1	Alter. Terminal Exon	e17	up	1.59	0.0339	chr20:48711951-48712806
Exon	MYO19	Alter. Terminal Exon	ae11	up	1.59	0.0358	chr17:34868716-34868916
Exon	DOCK6	Exon Cassette	e23	down	1.59	0.0362	chr19:11342860-11342964
Exon	SYNJ1	Alter. First Exon	e1	down	1.59	0.0366	chr21:34100147-34100256
Exon	EEF1G // MIR3654 // MIR6747 // TUT1	unknown	e8	down	1.59	0.0425	chr11:62344128-62344220
Exon	TLDC1	Alter. Donor Splice Site	ae2	up	1.59	0.0438	chr16:84531533-84531538
Exon	GCOM1 // MYZAP // POLR2M	unknown	e2	up	1.59	0.0449	chr15:57896467-57896553
Exon	FNBP1	unknown	i18	down	1.59	0.0467	chr9:132656210-132657545
Exon	ZBTB26	Alter. First Exon	e1	down	1.59	0.0473	chr9:125693715-125693719
Exon	FKTN	Alter. Terminal Exon	e14	down	1.59	0.0478	chr9:108402382-108403399
Exon	C8orf76 // ZHX1 // ZHX1-C8orf76	unknown	e9	up	1.58	8.03e-05	chr8:124243539-124243996
Exon	SPTLC2	Alter. Terminal Exon	e13	down	1.58	0.00127	chr14:77972339-77978745
Exon	PGGHG	Alter. Acceptor Splice Site	ae4	up	1.58	0.00155	chr11:291114-291559
Exon	ZNF274	Alter. Terminal Exon	ae6	up	1.58	0.00174	chr19:58721440-58722075
Pattern+Exon	SCML1	Alter. First Exon	e1/e2	up (e2)	1.58	0.00271	chrX:17755569-17764218
Exon	FAM208A	unknown	i1	up	1.58	0.00331	chr3:56707753-56716702
Exon	RPS20	unknown	i4	down	1.58	0.00334	chr8:56984348-56985366
Exon	SH3PXD2A	unknown	e5	down	1.58	0.00348	chr10:105495489-105495565
Pattern+Exon	PRPF3	Exon Cassette	e4	down	1.58	0.00426	chr1:150298209-150300925
Exon	LONP2	unknown	i16	down	1.58	0.00436	chr16:48387891-48388404
Exon	TMEM8A	unknown	i5	down	1.58	0.0046	chr16:426455-426542
Exon	ASPRV1 // PCBP1-AS1	Alter. First Exon	e2	down	1.58	0.0067	chr2:70313383-70313616
Exon	GPS2 // NEURL4	Alter. Acceptor Splice Site	e11	down	1.58	0.00694	chr17:7227584-7227588
Exon	MYO10	Alter. Terminal Exon	e5	up	1.58	0.00799	chr5:16814626-16815571
Exon	SEC31A // THAP9-AS1	Exon Cassette	e29	up	1.58	0.00852	chr4:83763292-83763337
Exon	NBPF3	Exon Cassette	e5	down	1.58	0.00896	chr1:21793797-21793802
Exon	TROVE2	unknown	i11	down	1.58	0.00947	chr1:193060353-193060780
Exon	SEC22C	Intron Retention	ae9	down	1.58	0.0099	chr3:42590149-42594251
Exon	CNTLN	Alter. Terminal Exon	ae8	up	1.58	0.0103	chr9:17298351-17302048
Exon	HMGA1 // MIR6835	Alter. First Exon	e3	down	1.58	0.0103	chr6:34206568-34206734
Exon	NRAV	Alter. Terminal Exon	e3	down	1.58	0.011	chr12:120925113-120926473
Exon	NISCH	Exon Cassette	e15	down	1.58	0.0112	chr3:52514895-52515053
Exon	HDGF	Alter. Terminal Exon	ae12	down	1.58	0.0119	chr1:156713308-156713442
Exon	CSNK1E	unknown	e5	up	1.58	0.0125	chr22:38776374-38776427
Exon	DLG1	Alter. Terminal Exon	e22	up	1.58	0.013	chr3:196805333-196805403
Exon	METTL5	Alter. First Exon	ae1	down	1.58	0.0198	chr2:170681353-170681376
Pattern	TMUB2	Internal Exon Deletion	e4	down	1.58	0.0228	chr17:42266303-42266956
Exon	MSANTD3 // MSANTD3-TMEFF1 // TMEFF1	unknown	i2	down	1.58	0.0284	chr9:103189853-103191795
Exon	D2HGDH	Exon Cassette	e7	down	1.58	0.0295	chr2:242688280-242688356
Exon	STUB1	Alter. Acceptor Splice Site	ae2	up	1.58	0.0322	chr16:731063-731151
Exon	DDX42 // MAP3K3	Alter. Acceptor Splice Site	ae23	up	1.58	0.0359	chr17:61875398-61875403
Exon	PTGR2 // ZNF410	Alter. Terminal Exon	e12	down	1.58	0.0377	chr14:74350804-74350830
Exon	XRCC6	Alter. First Exon	ae2	down	1.58	0.0404	chr22:42017415-42017993
Exon	CDC42	Alter. Terminal Exon	e9	up	1.58	0.0405	chr1:22416436-22417295
Exon	ATP2A2	Alter. Terminal Exon	ae20	down	1.58	0.0433	chr12:110785124-110785197
Exon	VRK2	Alter. Donor Splice Site	ae8	down	1.58	0.0449	chr2:58273957-58274003
Exon	MPHOSPH10	unknown	i5	up	1.58	0.0472	chr2:71366344-71366924
Exon	BBS1 // DPP3	Exon Cassette	e29	down	1.58	0.0481	chr11:66290927-66291047
Pattern	AHRR // PDCD6	Alter. Terminal Exon	e4/e7	up (e4)	1.58	0.0495	chr5:304292-315089
Exon	METTL17	Intron Retention	ae1	up	1.57	0.000134	chr14:21458237-21458388
Exon	SYCP2L // TMEM14B	Alter. Terminal Exon	e7	down	1.57	0.000452	chr6:10759172-10760004
Exon	ARID5B	Alter. Terminal Exon	e11	down	1.57	0.00066	chr10:63850621-63856707
Pattern+Exon	PPP3CB	Alter. Terminal Exon	e15/e17	up (e15)	1.57	0.00184	chr10:75196187-75204580
Exon	KPNB1	unknown	i12	down	1.57	0.00186	chr17:45745777-45747043
Exon	RARS	unknown	i3	up	1.57	0.0024	chr5:167919853-167920898
Pattern+Exon	TICAM2 // TMED7 // TMED7-TICAM2	Alter. First Exon	e1/e4	up (e1)	1.57	0.00319	chr5:114914193-114961876
Pattern	CHFR	Exon Cassette	e7	down	1.57	0.00447	chr12:133438053-133447369
Exon	MIR6890 // QARS	Alter. First Exon	ae2	down	1.57	0.00521	chr3:49141909-49141943
Exon	MFGE8	unknown	i8	up	1.57	0.00522	chr15:89443042-89444780
Pattern+Exon	LRRFIP1	Exon Cassette	e15	down	1.57	0.00566	chr2:238657842-238662122
Exon	NT5C2	Exon Cassette	e9	up	1.57	0.00588	chr10:104865114-104865137
Exon	ZNF480	Intron Retention	ae5	down	1.57	0.00598	chr19:52826926-52829133
Exon	C11orf80 // RCE1	Intron Retention	ae24	up	1.57	0.00631	chr11:66613034-66613330
Exon	CCDC50	Alter. Terminal Exon	e12	down	1.57	0.00673	chr3:191109530-191116459
Exon	CD44	Exon Cassette	e10	up	1.57	0.00735	chr11:35226059-35226187
Exon	TOR1B	unknown	i4	up	1.57	0.00824	chr9:132571312-132571620
Exon	DDX42 // MAP3K3	unknown	e23	up	1.57	0.0122	chr17:61875404-61875459
Exon	RPAP2	Alter. Terminal Exon	e14	down	1.57	0.0143	chr1:92852568-92853732
Exon	TCF19	unknown	i1	up	1.57	0.0153	chr6:31126500-31126673
Exon	C11orf98 // LBHD1	unknown	e3	down	1.57	0.0161	chr11:62437112-62437274
Exon	BCKDK	unknown	i12	down	1.57	0.0162	chr16:31124111-31124150
Exon	PLOD3	unknown	i17	up	1.57	0.0176	chr7:100851005-100852132
Exon	EWSR1	Intron Retention	ae18	up	1.57	0.018	chr22:29695322-29695588
Pattern+Exon	PDE4DIP	Alter. Terminal Exon	e28/e53	up (e28)	1.57	0.0187	chr1:144851424-144903204
Exon	DEF8	unknown	e8	down	1.57	0.0242	chr16:90027339-90027503
Exon	ENOSF1	unknown	i5	down	1.57	0.0247	chr18:693277-693880
Exon	TEX261	unknown	i4	up	1.57	0.0258	chr2:71216147-71216877
Exon	DTNB	unknown	e17	down	1.57	0.0262	chr2:25650403-25650499
Exon	CCDC59	Alter. First Exon	ae4	up	1.57	0.0271	chr12:82748373-82749902
Exon	HNRNPH1	Intron Retention	ae9	up	1.57	0.0288	chr5:179044111-179044513
Exon	LRP11	Alter. Terminal Exon	ae7	down	1.57	0.0288	chr6:150146810-150147398
Exon	SP100	Alter. Terminal Exon	e32	down	1.57	0.0327	chr2:231407551-231410317
Exon	TCTEX1D2 // TM4SF19 // TM4SF19-TCTEX1D2	Alter. Terminal Exon	e8	up	1.57	0.0327	chr3:196042968-196043095
Exon	MIR761 // NRDC	Exon Cassette	e5	up	1.57	0.0337	chr1:52302040-52302109
Exon	PROSER2	Alter. Terminal Exon	e5	up	1.57	0.0365	chr10:11912115-11914274
Exon	MOCOS	unknown	e9	down	1.57	0.0373	chr18:33800018-33800180
Exon	GAD1	Alter. First Exon	e2	down	1.57	0.0392	chr2:171675039-171675183
Exon	METTL26	unknown	i2	down	1.57	0.04	chr16:685340-685610
Exon	ASPM	unknown	i11	up	1.57	0.0445	chr1:197094085-197094174
Exon	CCDC130	Alter. First Exon	e1	up	1.57	0.047	chr19:13842745-13842764
Exon	CD59	Alter. First Exon	e7	up	1.56	0.000176	chr11:33738915-33739016
Exon	GNB1	unknown	i11	up	1.56	0.000376	chr1:1718492-1718759
Exon	ERCC6 // PGBD3	Alter. Terminal Exon	e7	down	1.56	0.000681	chr10:50723150-50725166
Pattern+Exon	RPL10 // SNORA70	Alter. First Exon	e1/e2	up (e2)	1.56	0.000708	chrX:153626406-153626883
Exon	CD59	Exon Cassette	e3	up	1.56	0.000795	chr11:33752969-33753013
Exon	ASPH	unknown	e29	up	1.56	0.0016	chr8:62430590-62430681
Exon	RPS20	Alter. First Exon	ae5	down	1.56	0.00237	chr8:56982392-56984347
Exon	TGIF1	Alter. First Exon	e5	down	1.56	0.00256	chr18:3447584-3447795
Exon	NECTIN2	unknown	e9	up	1.56	0.00276	chr19:45389390-45389476
Pattern	KITLG	Exon Cassette	e6	down	1.56	0.00281	chr12:88900805-88910267
Exon	ANKLE2	unknown	i6	up	1.56	0.00435	chr12:133318071-133319738
Pattern	TINF2	Intron Retention	i6	down	1.56	0.00497	chr14:24709469-24710081
Exon	C8orf76 // ZHX1 // ZHX1-C8orf76	Alter. Terminal Exon	e10	up	1.56	0.00593	chr8:124238739-124238871
Pattern	SHMT2	Intron Retention	i4-i5	up	1.56	0.006	chr12:57624586-57625696
Exon	CELF1	Exon Cassette	e18	up	1.56	0.00658	chr11:47492690-47493653
Exon	CD63	Alter. First Exon	ae4	down	1.56	0.00727	chr12:56122136-56122265
Exon	DNER	Alter. First Exon	e4	down	1.56	0.0082	chr2:230451466-230451641
Exon	SPTAN1	Exon Cassette	e24	up	1.56	0.00885	chr9:131355262-131355321
Exon	THG1L	Alter. Terminal Exon	e9	down	1.56	0.00906	chr5:157167247-157168455
Exon	KIAA0391	unknown	e5	down	1.56	0.00943	chr14:35596685-35596817
Exon	PCF11	Alter. Donor Splice Site	ae7	up	1.56	0.00945	chr11:82878548-82878940
Exon	PUM2	Exon Cassette	e3	up	1.56	0.00979	chr2:20526021-20526145
Exon	TUBB6	Alter. Terminal Exon	e7	up	1.56	0.0128	chr18:12329145-12329822
Pattern+Exon	CD46	Intron Retention	i7	down	1.56	0.0151	chr1:207940952-207941168
Exon	DCUN1D3 // ERI2	unknown	e4	down	1.56	0.0156	chr16:20873429-20873964
Exon	METTL5	Alter. First Exon	ae1	down	1.56	0.0177	chr2:170681291-170681352
Exon	CRCP	Alter. Terminal Exon	e9	down	1.56	0.0181	chr7:65620290-65620973
Exon	GPS2 // NEURL4	unknown	e10	down	1.56	0.0184	chr17:7227713-7227798
Pattern+Exon	DCAF11	Alter. First Exon	e1/e2	up (e2)	1.56	0.0192	chr14:24583906-24584958
Exon	OAZ1	unknown	i9	down	1.56	0.0192	chr19:2337625-2338750
Exon	NUMA1	Alter. Donor Splice Site	ae26	up	1.56	0.0197	chr11:71719137-71719157
Pattern	CCNH	Alter. Donor Splice Site	e1	up	1.56	0.0201	chr5:86707041-86708850
Exon	HSPA14	Alter. Terminal Exon	e5	down	1.56	0.0211	chr10:14885370-14888997
Exon	CDCA7	Alter. First Exon	ae6	up	1.56	0.0217	chr2:174229401-174229522
Exon	HELLS	unknown	e26	down	1.56	0.0228	chr10:96367667-96367783
Exon	CCNB1IP1	unknown	i7	down	1.56	0.0235	chr14:20784719-20785947
Exon	ALS2CL	Alter. Acceptor Splice Site	ae21	up	1.56	0.0271	chr3:46717176-46717465
Exon	AHSA2	Intron Retention	ae5	up	1.56	0.0274	chr2:61412754-61413114
Exon	GPR135	unknown	e5	up	1.56	0.0281	chr14:59923155-59923262
Exon	DAZAP1	Alter. First Exon	ae8	up	1.56	0.03	chr19:1426348-1428840
Exon	KIAA1549L	unknown	e19	down	1.56	0.0304	chr11:33682409-33682560
Exon	CHURC1 // CHURC1-FNTB // FNTB	unknown	e16	down	1.56	0.0316	chr14:65519956-65520067
Exon	B4GALT7	unknown	i1	down	1.56	0.0377	chr5:177027262-177030058
Exon	CROCCP2	Alter. First Exon	ae12	up	1.56	0.038	chr1:16946519-16946668
Exon	N4BP2	unknown	e9	up	1.56	0.0389	chr4:40119489-40119644
Exon	MIR6880 // NCOR2	unknown	e11	up	1.56	0.0408	chr12:124915160-124915332
Exon	SS18L1	Alter. Terminal Exon	e13	up	1.56	0.0428	chr20:60755225-60757566
Exon	PER3	unknown	e12	up	1.56	0.0446	chr1:7869953-7870081
Exon	ANAPC4	Alter. First Exon	e1	down	1.56	0.0475	chr4:25378848-25378966
Exon	MIR6880 // NCOR2	unknown	e13	up	1.56	0.0491	chr12:124911167-124911345
Exon	RWDD3 // TMEM56 // TMEM56-RWDD3	unknown	e4	up	1.56	0.05	chr1:95609447-95609612
Exon	ADAMTS6	Alter. Terminal Exon	e21	up	1.55	0.000283	chr5:64510620-64510758
Exon	BPTF	Alter. Donor Splice Site	ae24	up	1.55	0.00177	chr17:65942013-65942441
Pattern	MRPL55	Exon Cassette	e3	up	1.55	0.00209	chr1:228295936-228297013
Exon	FTSJ3	unknown	i13	up	1.55	0.00232	chr17:61899528-61901175
Pattern	TSC2	Complex	e27-e28	down	1.55	0.0024	chr16:2126492-2129197
Pattern+Exon	NADK2	Exon Cassette	e11	down	1.55	0.00283	chr5:36207272-36212024
Exon	ODF2	unknown	i22	up	1.55	0.00353	chr9:131257120-131258319
Exon	HYPK // SERF2	unknown	e10	down	1.55	0.00575	chr15:44093716-44093767
Pattern+Exon	SSFA2	Alter. Terminal Exon	e3/e20	up (e3)	1.55	0.00613	chr2:182758120-182795462
Exon	CHCHD7	Alter. Donor Splice Site	e3	up	1.55	0.00671	chr8:57127157-57127221
Exon	GALNT4 // POC1B // POC1B-GALNT4	Alter. First Exon	ae3	down	1.55	0.00682	chr12:89917450-89918216
Exon	COX16 // SYNJ2BP // SYNJ2BP-COX16	Exon Cassette	e2	down	1.55	0.00707	chr14:70855186-70855322
Exon	LPCAT4	unknown	i6	down	1.55	0.00845	chr15:34655657-34655860
Exon	ATXN7L3	Alter. First Exon	e2	down	1.55	0.00919	chr17:42275387-42275746
Exon	CD58	unknown	i3	up	1.55	0.0113	chr1:117075989-117078585
Exon	CLK4	Exon Cassette	e4	up	1.55	0.012	chr5:178049393-178049459
Exon	ASPH	unknown	e22	up	1.55	0.0128	chr8:62489330-62489416
Exon	ASPH	unknown	e30	up	1.55	0.0133	chr8:62430086-62430219
Exon	GCLC	Alter. First Exon	e1	down	1.55	0.0158	chr6:53409293-53409737
Exon	AGPAT3	unknown	i15	down	1.55	0.0187	chr21:45401069-45402184
Exon	CWC25	Alter. Donor Splice Site	ae6	down	1.55	0.021	chr17:36966528-36966719
Exon	SH3GLB1	Exon Cassette	e6	up	1.55	0.0222	chr1:87194086-87194124
Exon	DEF8	Alter. Acceptor Splice Site	e12	down	1.55	0.0226	chr16:90030630-90030718
Exon	EDN1	Alter. Terminal Exon	e2	down	1.55	0.024	chr6:12292574-12292577
Exon	FBF1 // MRPL38	Alter. First Exon	e7	down	1.55	0.0243	chr17:73926077-73926127
Exon	RPN2	Exon Cassette	e18	up	1.55	0.0244	chr20:35866805-35866852
Exon	NOL12 // TRIOBP	unknown	e5	up	1.55	0.0253	chr22:38086704-38086801
Exon	MTCL1	unknown	i8	up	1.55	0.0256	chr18:8787302-8789671
Exon	SHKBP1	Alter. Terminal Exon	e18	down	1.55	0.0283	chr19:41097041-41097304
Exon	GTF2H4 // VARS2	unknown	e7	up	1.55	0.0296	chr6:30878935-30879046
Exon	TMEM222	unknown	i6	up	1.55	0.0315	chr1:27660773-27661157
Exon	SCNN1D	Alter. First Exon	e7	up	1.55	0.0325	chr1:1217622-1217656
Exon	SERPINA1	Alter. Donor Splice Site	e4	down	1.55	0.0329	chr14:94849395-94849577
Exon	ZFAND4	unknown	e14	up	1.55	0.0332	chr10:46113587-46113707
Exon	MIR6882	Alter. First Exon	e2	up	1.55	0.0336	chr15:75134880-75135016
Exon	CACHD1	unknown	e16	up	1.55	0.0337	chr1:65120369-65120486
Exon	PDHA1	Exon Cassette	e2	up	1.55	0.0348	chrX:19364628-19364741
Exon	EXOC2	Alter. First Exon	e1	down	1.55	0.0377	chr6:693018-693140
Exon	KPNB1	unknown	i4	down	1.55	0.0377	chr17:45728743-45730059
Exon	PLEKHG3	unknown	i14	up	1.55	0.0378	chr14:65204094-65204579
Exon	DAP3	Exon Cassette	e2	down	1.55	0.0391	chr1:155678824-155678916
Exon	CENPV	Alter. First Exon	e1	down	1.55	0.0414	chr17:16256340-16256843
Exon	HDGF	Exon Cassette	e7	down	1.55	0.0414	chr1:156719655-156719819
Exon	MRPL10	Alter. Donor Splice Site	ae1	down	1.55	0.0449	chr17:45908676-45908824
Exon	EEF1D	unknown	i4	down	1.55	0.0469	chr8:144672630-144672776
Exon	ZNF106	Alter. First Exon	e1	down	1.55	0.0473	chr15:42783177-42783394
Exon	CCNC	unknown	i13	up	1.54	0.000276	chr6:99991485-99992986
Exon	KIAA0391	unknown	e6	down	1.54	0.00029	chr14:35649876-35649983
Exon	SP100	unknown	e26	down	1.54	0.000374	chr2:231375840-231375881
Pattern+Exon	BAIAP2	Alter. Terminal Exon	e16/e19	up (e19)	1.54	0.000518	chr17:79082275-79091232
Exon	CFLAR	Exon Cassette	e14	down	1.54	0.000877	chr2:202025437-202025665
Exon	SACS	Alter. Terminal Exon	ae11	down	1.54	0.0011	chr13:23903623-23910701
Exon	ARAP1 // STARD10	Alter. Terminal Exon	e3	up	1.54	0.00124	chr11:72492019-72492157
Exon	FAM136A	Exon Cassette	e2	down	1.54	0.00149	chr2:70528539-70528734
Exon	DENND4B	unknown	i11	up	1.54	0.00302	chr1:153912280-153912630
Exon	CDCP2 // CYB5RL	Alter. Terminal Exon	e10	down	1.54	0.00315	chr1:54638028-54640494
Exon	DNM2 // MIR638 // MIR6793 // QTRT1	unknown	e6	down	1.54	0.0035	chr19:10818176-10818291
Exon	PPWD1	unknown	i3	up	1.54	0.00363	chr5:64863443-64865458
Exon	GAS5 // SNORA103 // SNORD47 // SNORD76 // SNORD80	Intron Retention	ae10	down	1.54	0.00412	chr1:173833842-173833969
Exon	CCNB1IP1	Exon Cassette	e7	down	1.54	0.0047	chr14:20785953-20786132
Exon	EXOSC3 // SHB // SLC25A51 // TOMM5	Alter. Terminal Exon	e14	up	1.54	0.00598	chr9:37877571-37880744
Exon	ZFP30	Alter. Acceptor Splice Site	e6	down	1.54	0.00636	chr19:38134260-38134263
Exon	POLE	unknown	i24	up	1.54	0.00656	chr12:133237750-133238111
Pattern	TBC1D23	Exon Cassette	e15	down	1.54	0.00687	chr3:100029247-100035031
Exon	DDX55	Alter. First Exon	e1	down	1.54	0.0089	chr12:124086624-124086803
Exon	HOXC8	Alter. Terminal Exon	e2	up	1.54	0.00908	chr12:54404873-54406525
Exon	PHTF2	Alter. Terminal Exon	e21	down	1.54	0.00992	chr7:77584175-77586813
Exon	UGGT2	Exon Cassette	e26	down	1.54	0.0101	chr13:96547433-96547557
Exon	KCTD7 // RABGEF1	Alter. Donor Splice Site	e4	down	1.54	0.0124	chr7:66103916-66104215
Exon	SUFU	Alter. Terminal Exon	e14	down	1.54	0.0141	chr10:104389823-104393214
Exon	SRSF11	unknown	i2	up	1.54	0.016	chr1:70687523-70694104
Exon	ARFIP1	Exon Cassette	e5	down	1.54	0.0166	chr4:153791905-153792000
Exon	TBC1D16	Alter. Terminal Exon	e15	down	1.54	0.0181	chr17:77906142-77910876
Exon	HMGXB3	unknown	i9	up	1.54	0.0187	chr5:149406681-149410303
Exon	ZFR	Alter. First Exon	ae17	up	1.54	0.0189	chr5:32380278-32380529
Exon	TIMM50	Alter. Terminal Exon	ae12	down	1.54	0.0195	chr19:39983365-39983659
Exon	AHSA2	Alter. Acceptor Splice Site	ae6	up	1.54	0.0197	chr2:61413115-61413580
Exon	TARS	Exon Cassette	e3	up	1.54	0.0202	chr5:33446750-33446870
Exon	CTSC	Alter. Terminal Exon	e4	down	1.54	0.0215	chr11:88059566-88059610
Exon	CAPN2	Alter. First Exon	e1	down	1.54	0.022	chr1:223889254-223889533
Exon	---	Exon Cassette	e3	up	1.54	0.0223	chr17:35284993-35285098
Exon	BHLHB9	Alter. Donor Splice Site	e2	down	1.54	0.0247	chrX:101975955-101976019
Exon	CDCA7	Exon Cassette	e3	up	1.54	0.0256	chr2:174223983-174224115
Exon	PLEKHG4B	unknown	e16	down	1.54	0.026	chr5:174033-174213
Exon	SMC4	unknown	i6	up	1.54	0.0266	chr3:160129873-160130113
Exon	MIR6742 // TRIM11	unknown	i6	up	1.54	0.0271	chr1:228582953-228583233
Exon	HNRNPA1L2	Exon Cassette	e5	up	1.54	0.0273	chr13:53203354-53203494
Exon	PEX5	Exon Cassette	e11	up	1.54	0.0276	chr12:7354837-7354947
Exon	SYTL2	Exon Cassette	e2	up	1.54	0.0277	chr11:85468667-85468753
Exon	MREG // PECR	unknown	e12	up	1.54	0.0312	chr2:216810293-216810456
Exon	GTF2H4 // VARS2	Alter. Donor Splice Site	ae15	down	1.54	0.0313	chr6:30882247-30882581
Exon	TCERG1	Alter. First Exon	ae13	up	1.54	0.0318	chr5:145860735-145862154
Exon	FNIP1 // RAPGEF6	unknown	e15	up	1.54	0.0328	chr5:131006155-131006323
Exon	MECR	Alter. Acceptor Splice Site	ae2	down	1.54	0.0332	chr1:29543197-29543323
Pattern	TRIM5	Alter. Terminal Exon	e6/e11	up (e6)	1.54	0.0337	chr11:5684425-5699664
Exon	RPS6KL1	unknown	e11	up	1.54	0.0371	chr14:75374137-75374232
Exon	DDX31	Alter. Terminal Exon	e10	up	1.54	0.0381	chr9:135533474-135533744
Exon	MRPS27	Alter. Terminal Exon	ae9	up	1.54	0.0437	chr5:71523589-71524091
Exon	RNF14	Alter. First Exon	e3	down	1.54	0.049	chr5:141348732-141348799
Exon	CD59	Alter. First Exon	e6	up	1.53	2.34e-07	chr11:33743924-33744008
Exon	UQCC1	unknown	i10	down	1.53	0.000572	chr20:33891872-33894110
Exon	SEPT10	Alter. Acceptor Splice Site	ae12	up	1.53	0.000979	chr2:110301901-110303118
Exon	P3H1	Alter. Terminal Exon	ae8	up	1.53	0.00103	chr1:43220777-43220834
Pattern+Exon	KLHL23 // PHOSPHO2	Alter. Terminal Exon	e5/e9	up (e5)	1.53	0.00115	chr2:170553871-170608396
Exon	PAK1	unknown	i7	up	1.53	0.00159	chr11:77066887-77069941
Pattern+Exon	THOC5	Complex	e1	down	1.53	0.00206	chr22:29945041-29950243
Exon	RECQL5	unknown	i1	up	1.53	0.00272	chr17:73662700-73662979
Exon	HDAC3	Alter. First Exon	e1	down	1.53	0.00289	chr5:141016302-141016422
Exon	PMS2P5	Exon Cassette	e3	up	1.53	0.00304	chr7:74312263-74312349
Exon	NCAPH2	Alter. Terminal Exon	e20	down	1.53	0.0031	chr22:50961664-50963209
Exon	CASP8	Alter. First Exon	e4	down	1.53	0.00352	chr2:202122754-202122876
Exon	MORF4L2	Alter. First Exon	e1	down	1.53	0.00422	chrX:102942916-102943085
Exon	GSS	unknown	i15	up	1.53	0.00461	chr20:33516754-33516776
Exon	MYLK	Alter. Acceptor Splice Site	e36	up	1.53	0.00522	chr3:123337613-123337616
Exon	UNK	unknown	e12	down	1.53	0.00624	chr17:73813407-73813607
Pattern+Exon	CPSF6	Exon Cassette	e6	down	1.53	0.00639	chr12:69651512-69652874
Exon	OBFC1	Alter. First Exon	ae2	up	1.53	0.00657	chr10:105677414-105677426
Exon	PARVA	Alter. Terminal Exon	e14	down	1.53	0.00827	chr11:12549396-12556903
Exon	SPEG	unknown	e23	down	1.53	0.0091	chr2:220337612-220337818
Exon	SERPINB2	Alter. Acceptor Splice Site	e5	up	1.53	0.0105	chr18:61564325-61564332
Exon	AKAP8	Exon Cassette	e9	down	1.53	0.0109	chr19:15479877-15480034
Exon	POLR1B	Alter. First Exon	e1	down	1.53	0.0138	chr2:113299492-113300248
Exon	TIA1	Alter. Terminal Exon	ae8	up	1.53	0.014	chr2:70443805-70443883
Pattern+Exon	DYNC1I2	Exon Cassette	e7	up	1.53	0.0141	chr2:172563797-172571953
Exon	BRIP1	unknown	i19	down	1.53	0.0147	chr17:59761501-59762131
Exon	TCP1	unknown	i1	down	1.53	0.0151	chr6:160209175-160210435
Exon	EIF1	Intron Retention	ae1	down	1.53	0.0166	chr17:39845322-39846029
Exon	SEC13	Alter. First Exon	ae2	down	1.53	0.0187	chr3:10360970-10360999
Exon	GMPPA	Alter. First Exon	e1	up	1.53	0.0192	chr2:220363587-220363660
Exon	PRICKLE1	Alter. Acceptor Splice Site	e5	down	1.53	0.0194	chr12:42866362-42866365
Exon	LRP1 // MIR1228	unknown	e46	down	1.53	0.0202	chr12:57585103-57585295
Exon	RPSA // SNORA62	Exon Cassette	e5	down	1.53	0.0212	chr3:39452545-39452698
Exon	MACF1	unknown	e43	down	1.53	0.0215	chr1:39806476-39806625
Exon	KIF5C	unknown	e26	down	1.53	0.0217	chr2:149868084-149868197
Exon	CCT5	unknown	i5	up	1.53	0.0227	chr5:10254951-10256066
Exon	MAP4	unknown	i11	down	1.53	0.0232	chr3:47951878-47953605
Exon	HSP90AA1	Alter. First Exon	e1	down	1.53	0.0246	chr14:102605586-102606085
Exon	ZCCHC8	Alter. First Exon	e1	down	1.53	0.0246	chr12:122985186-122985619
Exon	BBS1 // DPP3	Exon Cassette	e22	down	1.53	0.025	chr11:66281877-66282149
Exon	CSPP1	Exon Cassette	e7	up	1.53	0.0269	chr8:68004038-68004118
Exon	AGRN	unknown	i36	down	1.53	0.0281	chr1:990050-990203
Pattern	SLMAP	Exon Cassette	e24	down	1.53	0.0301	chr3:57908616-57915738
Exon	PIK3CD	Exon Cassette	e15	up	1.53	0.0315	chr1:9780800-9780803
Exon	RHEBL1	Alter. Acceptor Splice Site	ae3	down	1.53	0.0322	chr12:49462889-49462956
Exon	PSG4	unknown	i2	up	1.53	0.0335	chr19:43708403-43709623
Exon	SPAG1	unknown	e13	up	1.53	0.0342	chr8:101226047-101226146
Exon	PLXNB2	Alter. First Exon	e2	down	1.53	0.0349	chr22:50739775-50739895
Exon	EGFL8 // PPT2 // PPT2-EGFL8	Alter. Donor Splice Site	ae11	up	1.53	0.0362	chr6:32132435-32132458
Exon	MIR6880 // NCOR2	unknown	e14	up	1.53	0.0369	chr12:124907046-124907100
Exon	CTSZ	unknown	i5	up	1.53	0.0399	chr20:57570814-57571692
Exon	MIR6889 // RANGAP1	Alter. First Exon	ae6	down	1.53	0.0418	chr22:41677109-41678485
Pattern	GLG1	Intron Retention	i29	up	1.53	0.042	chr16:74481328-74487232
Exon	TAF6	Alter. First Exon	ae4	down	1.53	0.0433	chr7:99711891-99712139
Exon	PLEKHG4B	Alter. Terminal Exon	e9	up	1.53	0.0455	chr5:156888-157026
Exon	ANXA1	Alter. Donor Splice Site	ae1	down	1.53	0.0468	chr9:75766841-75766844
Exon	BCL2L11	Alter. Donor Splice Site	ae2	down	1.53	0.0471	chr2:111881447-111881451
Exon	CATSPER1	Alter. Terminal Exon	e12	down	1.53	0.0472	chr11:65784223-65784386
Exon	DOCK5 // MIR6876 // PPP2R2A	unknown	e44	down	1.53	0.0476	chr8:25247722-25247803
Exon	RPAIN	Alter. First Exon	ae5	up	1.53	0.0492	chr17:5329620-5329871
Exon	CDC26 // FKBP15	unknown	e3	up	1.52	2.93e-05	chr9:116034706-116034827
Exon	RPS6KA3	Alter. Terminal Exon	e26	down	1.52	0.000282	chrX:20168029-20173637
Exon	PTGR2 // ZNF410	Alter. First Exon	e1	down	1.52	0.000432	chr14:74318534-74318645
Exon	PTPRA // VPS16	unknown	e16	down	1.52	0.00059	chr20:2844595-2844729
Exon	PMS2P1	Alter. Terminal Exon	e7	down	1.52	0.00147	chr7:99916849-99918706
Exon	HTATIP2	Alter. First Exon	e1	down	1.52	0.00235	chr11:20385231-20385294
Exon	PPIP5K2	Exon Cassette	e26	down	1.52	0.0033	chr5:102518935-102519108
Exon	MKNK2	Intron Retention	ae14	up	1.52	0.00345	chr19:2037828-2039409
Exon	CLMP	Alter. First Exon	e1	down	1.52	0.00394	chr11:123065620-123066012
Exon	DEF8	Exon Cassette	e2	down	1.52	0.00417	chr16:90015829-90015921
Exon	CAMTA1	unknown	e16	down	1.52	0.00418	chr1:7796991-7797069
Exon	ARAP1 // STARD10	unknown	e5	up	1.52	0.00429	chr11:72469574-72469677
Exon	NIPA1	unknown	e11	up	1.52	0.00534	chr15:23052594-23052754
Exon	WDFY3	unknown	e4	up	1.52	0.00558	chr4:85781564-85781774
Exon	NCL	unknown	i13	up	1.52	0.00694	chr2:232320335-232320719
Exon	USP33	Alter. First Exon	e1	down	1.52	0.00696	chr1:78225327-78225563
Pattern	ZCCHC14	Intron Retention	i13	up	1.52	0.00731	chr16:87439852-87443941
Exon	CHCHD7	Alter. Acceptor Splice Site	ae4	up	1.52	0.0122	chr8:57128948-57128991
Exon	FLNB	unknown	i26	up	1.52	0.0138	chr3:58116636-58117653
Exon	APOLD1 // DDX47	unknown	e2	down	1.52	0.0139	chr12:12879231-12879307
Exon	AGL	Alter. First Exon	e5	up	1.52	0.0175	chr1:100327059-100327269
Exon	TPM1	Exon Cassette	e14	up	1.52	0.0177	chr15:63362069-63362831
Exon	PTCD2	unknown	e7	up	1.52	0.0177	chr5:71634449-71634562
Exon	COA6	Alter. First Exon	e1	down	1.52	0.0188	chr1:234509424-234509586
Exon	TBC1D31	Alter. Terminal Exon	e8	up	1.52	0.0194	chr8:124114487-124116440
Exon	MEIS2	Alter. First Exon	ae4	up	1.52	0.0206	chr15:37390411-37390561
Exon	FLNB	Alter. First Exon	ae28	up	1.52	0.0212	chr3:58117805-58118534
Exon	RNPS1	Alter. First Exon	ae3	down	1.52	0.0221	chr16:2317238-2317337
Exon	FAHD2A	unknown	i4	down	1.52	0.0227	chr2:96076335-96076611
Exon	STK11IP	unknown	i23	up	1.52	0.0236	chr2:220479269-220479815
Exon	SMUG1	Alter. First Exon	e1	down	1.52	0.0245	chr12:54582504-54582734
Exon	RELA	unknown	i8	up	1.52	0.0271	chr11:65425970-65426187
Exon	CDKN2B-AS1 // MTAP	Exon Cassette	e13	up	1.52	0.0272	chr9:22029432-22029593
Exon	GNPTG	Alter. First Exon	e1	down	1.52	0.0276	chr16:1401900-1402018
Exon	TXNDC16	unknown	e2	down	1.52	0.0284	chr14:53010981-53011088
Pattern+Exon	PPIA	Intron Retention	i2	down	1.52	0.0293	chr7:44838347-44838876
Pattern+Exon	SQSTM1	Alter. First Exon	e1/e8	up (e1)	1.52	0.0302	chr5:179233388-179250053
Exon	SIPA1	unknown	i1	down	1.52	0.0322	chr11:65405654-65407342
Exon	EFEMP2	Alter. First Exon	e1	down	1.52	0.0324	chr11:65640153-65641078
Exon	RIF1	unknown	i36	down	1.52	0.0328	chr2:152333861-152336611
Exon	CDC45	unknown	i16	up	1.52	0.0359	chr22:19502572-19504049
Exon	KLF4	Alter. Terminal Exon	e5	up	1.52	0.0362	chr9:110247134-110248206
Exon	CXCL8	unknown	i3	down	1.52	0.0376	chr4:74607750-74608165
Exon	TRAPPC8	Alter. First Exon	e2	down	1.52	0.0404	chr18:29522570-29522854
Exon	ZNF20 // ZNF625 // ZNF625-ZNF20	unknown	e3	down	1.52	0.0419	chr19:12258209-12258269
Exon	SAMD9L	Exon Cassette	e2	up	1.52	0.0422	chr7:92776401-92776458
Exon	PATJ	Exon Cassette	e41	down	1.52	0.0427	chr1:62582204-62582351
Exon	APAF1	Alter. First Exon	e1	down	1.52	0.0481	chr12:99038919-99039613
Pattern	YPEL5	Exon Cassette	e3	up	1.51	0.000102	chr2:30369750-30379575
Exon	WDHD1	unknown	i1	down	1.51	0.000777	chr14:55493521-55493744
Exon	CD44	Exon Cassette	e7	up	1.51	0.00089	chr11:35219668-35219793
Pattern	MC1R // TUBB3	Intron Retention	i2	up	1.51	0.0011	chr16:89985561-89987145
Exon	PGM3	unknown	e3	down	1.51	0.00113	chr6:83900905-83901041
Pattern	STK25	Exon Cassette	e3	down	1.51	0.00256	chr2:242440893-242448110
Exon	SP100	unknown	e21	down	1.51	0.00287	chr2:231363176-231363250
Exon	LRRC75A-AS1 // SNORD49A // SNORD49B	Exon Cassette	e10	down	1.51	0.00299	chr17:16366481-16366560
Exon	DCUN1D3 // ERI2	Alter. Terminal Exon	e5	down	1.51	0.00322	chr16:20866248-20871690
Exon	KPTN	unknown	i4	up	1.51	0.00372	chr19:47984891-47986381
Exon	ZFYVE19	Alter. First Exon	e1	down	1.51	0.00425	chr15:41099274-41099610
Exon	GDF11	Alter. Terminal Exon	ae3	down	1.51	0.00524	chr12:56143668-56146665
Exon	LAMA1	Alter. First Exon	e1	down	1.51	0.00538	chr18:7117658-7117812
Exon	CBX6	Alter. Terminal Exon	ae4	down	1.51	0.00556	chr22:39265576-39267483
Exon	THOC2	Alter. Donor Splice Site	ae32	up	1.51	0.00602	chrX:122754225-122754756
Exon	GMNN	unknown	i3	down	1.51	0.00623	chr6:24777526-24780890
Exon	PPM1G	unknown	i6	up	1.51	0.00644	chr2:27606467-27606817
Exon	CFLAR	Exon Cassette	e14	down	1.51	0.00785	chr2:202025155-202025436
Exon	MIR6797 // RPS19	Alter. First Exon	e2	down	1.51	0.00866	chr19:42364516-42364564
Exon	KCTD1	Alter. First Exon	e5	down	1.51	0.0087	chr18:24126691-24128499
Exon	LIF	unknown	i1	up	1.51	0.0088	chr22:30640922-30642664
Exon	FAM207A	Alter. Donor Splice Site	ae3	up	1.51	0.0106	chr21:46363708-46363752
Exon	KPNB1	unknown	i3	down	1.51	0.012	chr17:45727811-45728561
Exon	SMG6	unknown	e9	up	1.51	0.012	chr17:2185940-2186152
Pattern	ZMYM1	Intron Retention	i7	up	1.51	0.0123	chr1:35562918-35565048
Pattern	GIT2	Exon Cassette	e14	up	1.51	0.0137	chr12:110385061-110391039
Exon	SPG7	unknown	i10	down	1.51	0.0139	chr16:89604129-89611055
Exon	WDR27	unknown	e23	down	1.51	0.0142	chr6:170033042-170033163
Exon	EIF5	unknown	i8	down	1.51	0.0145	chr14:103803565-103804663
Exon	ETNK1	unknown	e4	down	1.51	0.0148	chr12:22811948-22812088
Pattern+Exon	PPP2R1B	Alter. Terminal Exon	e16/e19	up (e19)	1.51	0.0197	chr11:111597625-111612868
Exon	OGFR	Alter. First Exon	ae2	down	1.51	0.0204	chr20:61437238-61438888
Exon	TRAF2	unknown	i3	down	1.51	0.0205	chr9:139780994-139793152
Exon	LINS1	Alter. First Exon	ae5	up	1.51	0.0226	chr15:101113767-101113854
Exon	RWDD3 // TMEM56 // TMEM56-RWDD3	Alter. First Exon	e12	down	1.51	0.0226	chr1:95699711-95699871
Exon	RAB12	Alter. First Exon	e1	down	1.51	0.0246	chr18:8609443-8609951
Exon	INO80E	Alter. Terminal Exon	ae9	up	1.51	0.0246	chr16:30015036-30015220
Pattern	RPE	Exon Cassette	e2-e3	up	1.51	0.0248	chr2:210867289-210880836
Exon	CENPT	Alter. Terminal Exon	ae10	up	1.51	0.0272	chr16:67864451-67864806
Exon	LYPD1	Alter. First Exon	e1	down	1.51	0.0305	chr2:133428751-133429151
Exon	MFAP2	Intron Retention	ae7	down	1.51	0.0307	chr1:17302225-17302994
Exon	PAWR	unknown	i4	up	1.51	0.0333	chr12:79990438-80007353
Exon	EIF2B5	Intron Retention	ae14	down	1.51	0.0334	chr3:183861354-183861886
Exon	MIR6830 // P4HA2	Alter. First Exon	ae2	up	1.51	0.0339	chr5:131562559-131562777
Exon	SH3RF2	Alter. First Exon	e1	up	1.51	0.0369	chr5:145316126-145316257
Exon	GIGYF2	Alter. Terminal Exon	e8	up	1.51	0.0386	chr2:233600473-233601356
Exon	HDAC10 // MAPK12	unknown	i28	up	1.51	0.0403	chr22:50685395-50686119
Exon	TADA3	Alter. First Exon	ae5	down	1.51	0.042	chr3:9829024-9829766
Exon	PER2	unknown	e14	down	1.51	0.0426	chr2:239169468-239169593
Exon	ANKRD33B	unknown	e2	down	1.51	0.0439	chr5:10618445-10618574
Exon	ZFYVE27	Alter. First Exon	e1	down	1.51	0.0444	chr10:99496878-99497078
Exon	HELQ	unknown	e14	down	1.51	0.0449	chr4:84347146-84347244
Exon	SREBF2	Exon Cassette	e20	up	1.51	0.0466	chr22:42295241-42295557
Pattern+Exon	OSBPL8	Alter. First Exon	e1/e6	up (e6)	1.5	0.000805	chr12:76844631-76953589
Pattern+Exon	PTK2	Alter. Donor Splice Site	e35	up	1.5	0.00095	chr8:141678368-141684503
Exon	RPRD1A	Alter. Terminal Exon	ae9	down	1.5	0.00197	chr18:33570558-33571809
Exon	STARD9	unknown	e33	up	1.5	0.00285	chr15:43010633-43010712
Exon	PMPCB	Alter. Terminal Exon	ae12	down	1.5	0.00555	chr7:102952650-102952653
Exon	FBXW2	unknown	i4	up	1.5	0.00598	chr9:123538933-123540627
Exon	SSR4	Intron Retention	ae2	down	1.5	0.00604	chrX:153060041-153060093
Pattern	PLEKHG3	Exon Cassette	e15	down	1.5	0.00641	chr14:65204074-65205573
Exon	CCT2	unknown	i15	up	1.5	0.00748	chr12:69992202-69993642
Exon	ABCB6 // ATG9A	Exon Cassette	e31	down	1.5	0.0124	chr2:220075655-220075829
Exon	LRRC8E	Exon Cassette	e2	down	1.5	0.0186	chr19:7958602-7958744
Pattern	PPP1R8	Complex	e1-e2	up	1.5	0.0222	chr1:28157252-28159327
Exon	MIR6880 // NCOR2	unknown	e18	up	1.5	0.0235	chr12:124882664-124882726
Exon	ISG20L2	Alter. First Exon	ae2	up	1.5	0.0238	chr1:156697561-156697704
Exon	JADE3	unknown	e3	down	1.5	0.0252	chrX:46844285-46844341
Exon	GCOM1 // MYZAP // POLR2M	Exon Cassette	e4	up	1.5	0.0272	chr15:57913806-57913898
Exon	COL16A1	unknown	e4	down	1.5	0.0306	chr1:32165413-32165530
Exon	AP3M2	Exon Cassette	e4	down	1.5	0.0323	chr8:42013497-42013557
Exon	HSPB11	Alter. First Exon	e2	down	1.5	0.0343	chr1:54411227-54411495
Exon	C14orf159	Exon Cassette	e22	down	1.5	0.036	chr14:91690023-91690139
Exon	---	Alter. First Exon	e1	up	1.5	0.0369	chr12:113416274-113416590
Exon	TBC1D7	Exon Cassette	e2	down	1.5	0.0371	chr6:13328547-13328613
Exon	ARFGEF1	Alter. First Exon	e1	down	1.5	0.0387	chr8:68255398-68255911
Exon	TBL3	unknown	i15	up	1.5	0.0388	chr16:2027286-2027356
Exon	RIF1	Alter. First Exon	e1	down	1.5	0.0388	chr2:152266453-152266547
Pattern	CCNL2	Intron Retention	i6	up	1.5	0.0396	chr1:1326146-1328183
Exon	VEGFA	Exon Cassette	e7	down	1.5	0.0401	chr6:43748469-43748521
Exon	PER3	Alter. Acceptor Splice Site	e6	up	1.5	0.0449	chr1:7854017-7854020
Exon	DYRK1B	Alter. Acceptor Splice Site	e10	down	1.5	0.0456	chr19:40316819-40316886
Exon	MED14	Alter. First Exon	e1	down	1.5	0.0486	chrX:40594973-40595135

## Sheet: OVERLAP REGULATED GENES-EXONS
Supplemental Table 5
List of the 233 Regulated Genes both at the gene expression and splicing level in the comparison MDA-MB-231 siCTRL vs siNEK2 (Fold-change ≥ 1,5; P-Value ≤ 0,05)
Gene Symbol
MYO18A // TIAF1
UAP1
ADGRG6
NAV3
MPRIP
GNE
FNBP1
DPY19L3
ING3
ADORA2A // SPECC1L // SPECC1L-ADORA2A
SYNE2
DNAJC10
RBFOX2
WASF3
CCRL2
AGPS
ZCWPW1
IL4R
NAV2
CSNK1G3
PIK3C2A
FEZ2
APBB2
FUBP1
MIR6777 // SREBF1
PRDX1
CDC42
COA1
COL13A1
ANKRD11
ARL4A
FSD1L
MSI2
SCML1
CD46
KITLG
RPL10 // SNORA70
SLMAP
SQSTM1
SNF8
SLC6A6
EDEM1
PTK7
FAR1
EIF4G2
ACAA1
MIR761 // NRDC
RRBP1
CNRIP1
ALCAM
HDAC9
EIF4H
CNOT9
OSBPL1A
MSL3
ANTXR1
RPUSD3
ARPC5
HNRNPA2B1
NUDT16
STOML2
NPM1
C1S // EMG1
F3
NCL
PLEKHB2
LTBP4
PCGF3
CDV3
SLC20A1
NOL12 // TRIOBP
DTD2 // HEATR5A
PRKAR1A
LINC-PINT
CALM3
MIR4747 // UHRF1
GMNN
SOD2
PSIP1
QKI
ADAMTS1
UBE2S
HHIP
SLC35G1
MBOAT7
PBX3
IVNS1ABP
PLEKHG4
MRPS2
SERP1
PPP4R3A
EFCAB13 // ITGB3
RGMB
RNF14
ZNF267
ZCCHC9
ERCC1
ACLY
WDFY1
DENND5B
STK38
SLC31A1
RRAS2
SPDL1
CD59
IDH3A
RARB
HMGB1
REPIN1
VGLL4
ADAMTS6
CD44
ZCCHC2
SET
RAPGEF1
STK16
DNMT3B
C8orf44 // C8orf44-SGK3 // SGK3
FAM114A1
ZC3H7B
ANPEP
SLC30A9
FAM134A
KIFC3 // MIR6772
PTCD3
LINC00667
SEC24C
JKAMP
PTPRM
FXYD5
AGBL5
TOM1L1
INHBA
BRD8
PDSS1
MPDU1
RAB40B
CSNK1G1 // KIAA0101
EPB41L5
TFAP2C
SERPINE1
ZDHHC20
MYD88
SPR
HEBP2
PLEKHA1
CMTR2
MYLK
SLC29A1
UPF3B
MIR6811 // MLPH
FYN
RBCK1
CXXC5
AKNA
LAMB3 // MIR4260
PSTK
PNPLA4
PI4K2B // SEPSECS-AS1
TMEM156
TMEM230
UBE2D4
DGAT1 // MIR6848
RIN1
VWA9
CTNND1 // TMX2 // TMX2-CTNND1
UBE2B
CDC14B
GID8
PHTF2
TUBD1
MYC
COL16A1
---
RTN4
MIR4749 // PTOV1
UBL5
PATJ
PDXDC1
RBMS3
MSRB3
ADAM11
FASTKD5 // UBOX5
HSP90AA1
ZBTB26
NPRL2
TLDC1
STUB1
NBPF3
DTNB
TEX261
SPTAN1
KIAA1549L
PER3
THG1L
RWDD3 // TMEM56 // TMEM56-RWDD3
PUM2
CDCA7
COX16 // SYNJ2BP // SYNJ2BP-COX16
ZFAND4
SERPINA1
AGPAT3
SCNN1D
EDN1
CD58
GCLC
HOXC8
GAS5 // SNORA103 // SNORD47 // SNORD76 // SNORD80
ANXA1
SERPINB2
PIK3CD
PSG4
PRICKLE1
RHEBL1
SPEG
BCL2L11
KIF5C
SAMD9L
CXCL8
TRAPPC8
AGL
TXNDC16
APAF1
MKNK2
LYPD1
GDF11
PER2
LIF
LAMA1
ANKRD33B
PAWR
ABCB6 // ATG9A
VEGFA
