# Supplementary material for: The oncogenic kinase NEK2 regulates an RBFOX2-dependent pro-mesenchymal splicing program in triple-negative breast cancer cells
Source: J Exp Clin Cancer Res. 2021 Dec 20;40:397. doi: 10.1186/s13046-021-02210-3 (PMC8686545; doi:10.1186/s13046-021-02210-3)
Supplement: Supplementary file 4 — Additional file 4: Supplemental Table 6–8. Tables listing results of comparative analyses of RNA-seq data from this manuscript and data from TCGA and PMID: 28420690. [file 13046_2021_2210_MOESM4_ESM.xlsx]

## Sheet: Other vs TNBC Skipped Exons
Supplemental Table 6
List of Differentially Regulated Skipped Exons in the comparison Other BC vs TNBC - Data from the TCGA were analysed using the psichomics R package
AS event	Event type	Chromosome	Strand	Gene	Samples (Other BC)	Samples (TNBC)	Wilcoxon p-value (BH adjusted)	Wilcoxon alternative	Wilcoxon method	Variance (Other BC)	Variance (TNBC)	Median (Other BC)	Median (TNBC)	Δ Variance	Δ Median	Trend in Other vs TNBC
SE_7_-_91874741_91874485_91874216_91871451_KRIT1	Skipped exon	7	-	KRIT1	58	15	0.000100705	two,sided	Wilcoxon rank sum test with continuity correction	0.0665428	0.116459	0.214986	1	-0.0499164	-0.785014	down
SE_12_+_131451091_131453522_131453617_131456003_GPR133	Skipped exon	12	+	GPR133	40	6	0.0220335	two,sided	Wilcoxon rank sum test with continuity correction	0.0521841	0.128092	0	0.654004	-0.075908	-0.654004	down
SE_8_-_102928037_102899455_102899369_102731876_NCALD	Skipped exon	8	-	NCALD	168	61	0.00922057	two,sided	Wilcoxon rank sum test with continuity correction	0.129568	0.140617	0	0.58209	-0.0110484	-0.58209	down
SE_7_-_38313188_38309313_38309092_38305279_TARP/Z22690	Skipped exon	7	-	TARP/Z22690	118	21	0.019004	two,sided	Wilcoxon rank sum test with continuity correction	0.111066	0.154446	0.122667	0.647059	-0.0433796	-0.524392	down
SE_7_+_6617129_6617221_6617351_6618197_ZDHHC4	Skipped exon	7	+	ZDHHC4	707	124	0.00136597	two,sided	Wilcoxon rank sum test with continuity correction	0.110258	0.0949458	0.484716	1	0.0153118	-0.515284	down
SE_19_-_40732282_40730718_40730629_40730550_CNTD2	Skipped exon	19	-	CNTD2	373	12	6.29368e-06	two,sided	Wilcoxon rank sum test with continuity correction	0.0300247	0.0361472	0.465116	0.976744	-0.00612245	-0.511628	down
SE_20_+_10265420_10273530_10273647_10273809_SNAP25	Skipped exon	20	+	SNAP25	48	5	0.0143245	two,sided	Wilcoxon rank sum test with continuity correction	0.0415448	0.0461684	0.129238	0.636364	-0.00462364	-0.507126	down
SE_11_+_61908516_61908972_61908983_61912454_INCENP	Skipped exon	11	+	INCENP	639	137	1.92162e-30	two,sided	Wilcoxon rank sum test with continuity correction	0.0391848	0.0753618	0.0169492	0.469027	-0.0361771	-0.452077	down
SE_5_-_825279_824208_823504_822010_ZDHHC11	Skipped exon	5	-	ZDHHC11	164	10	0.00810085	two,sided	Wilcoxon rank sum test with continuity correction	0.0462804	0.0834034	0.219512	0.649123	-0.037123	-0.429611	down
SE_1_+_149576700_149577608_149577662_149670209_LINC00869	Skipped exon	1	+	LINC00869	252	29	0.00655857	two,sided	Wilcoxon rank sum test with continuity correction	0.0963849	0.144165	0.305966	0.72043	-0.0477803	-0.414464	down
SE_3_+_57908750_57911572_57911661_57913023_SLMAP	Skipped exon	3	+	SLMAP	761	152	8.36898e-39	two,sided	Wilcoxon rank sum test with continuity correction	0.0263459	0.0584568	0.235669	0.620002	-0.0321109	-0.384334	down
SE_8_+_144120986_144124375_144124504_144124595_C8orf31	Skipped exon	8	+	C8orf31	6	9	0.0119229	two,sided	Wilcoxon rank sum test	0.0276553	0.075507	0.154762	0.526316	-0.0478517	-0.371554	down
SE_X_+_46322743_46330577_46330620_46332185_KRBOX4	Skipped exon	X	+	KRBOX4	431	98	1.73044e-30	two,sided	Wilcoxon rank sum test with continuity correction	0.0327685	0.0453719	0.25	0.620335	-0.0126033	-0.370335	down
SE_11_-_85429833_85428573_85428526_85425550_SYTL2	Skipped exon	11	-	SYTL2	732	117	9.46272e-34	two,sided	Wilcoxon rank sum test with continuity correction	0.0399351	0.0372267	0.382259	0.75	0.0027084	-0.367741	down
SE_16_+_16442589_16443086_16443155_16443949_PKD1P1	Skipped exon	16	+	PKD1P1	299	60	0.0431131	two,sided	Wilcoxon rank sum test with continuity correction	0.147976	0.159651	0.480519	0.826843	-0.0116741	-0.346324	down
SE_1_+_151512902_151534567_151534641_151535061_TUFT1	Skipped exon	1	+	TUFT1	691	129	1.55759e-34	two,sided	Wilcoxon rank sum test with continuity correction	0.036397	0.0429004	0.333333	0.679487	-0.00650338	-0.346154	down
SE_9_-_139340097_139339563_139339504_139338352_SEC16A	Skipped exon	9	-	SEC16A	770	157	1.85898e-49	two,sided	Wilcoxon rank sum test with continuity correction	0.016698	0.0325477	0.178312	0.516129	-0.0158497	-0.337817	down
SE_5_-_140998365_140967817_140967791_140966764_DIAPH1	Skipped exon	5	-	DIAPH1	515	93	8.90365e-19	two,sided	Wilcoxon rank sum test with continuity correction	0.0430459	0.0667461	0.301587	0.625	-0.0237002	-0.323413	down
SE_12_+_101988873_102010980_102011021_102023212_MYBPC1	Skipped exon	12	+	MYBPC1	79	25	0.0211291	two,sided	Wilcoxon rank sum test with continuity correction	0.0331884	0.0418974	0.677419	1	-0.00870904	-0.322581	down
SE_2_+_173362828_173366500_173366629_173368819_ITGA6	Skipped exon	2	+	ITGA6	739	151	8.53397e-43	two,sided	Wilcoxon rank sum test with continuity correction	0.0233838	0.027306	0.484848	0.805882	-0.00392214	-0.321034	down
SE_2_+_37002210_37008870_37008914_37010483_VIT	Skipped exon	2	+	VIT	42	15	7.84351e-05	two,sided	Wilcoxon rank sum test with continuity correction	0.0243179	0.0324666	0.422619	0.743243	-0.0081487	-0.320624	down
SE_X_+_84501028_84501936_84502189_84502553_ZNF711	Skipped exon	X	+	ZNF711	40	24	0.00204821	two,sided	Wilcoxon rank sum test with continuity correction	0.0843281	0.0595408	0.1	0.416667	0.0247873	-0.316667	down
SE_9_-_139341307_139339563_139339504_139338352_SEC16A	Skipped exon	9	-	SEC16A	752	150	2.6782e-37	two,sided	Wilcoxon rank sum test with continuity correction	0.0352569	0.0335282	0.333333	0.645752	0.00172872	-0.312418	down
SE_11_-_85429833_85428769_85428526_85425550_SYTL2	Skipped exon	11	-	SYTL2	722	98	1.16177e-27	two,sided	Wilcoxon rank sum test with continuity correction	0.0324977	0.0451889	0.255552	0.567963	-0.0126912	-0.312411	down
SE_12_-_64678444_64671583_64671460_64669152_C12orf56	Skipped exon	12	-	C12orf56	32	8	0.00525931	two,sided	Wilcoxon rank sum test with continuity correction	0.0274644	0.0420713	0.281525	0.584848	-0.0146069	-0.303324	down
SE_17_-_5015095_5014514_5014371_5013163_ZNF232	Skipped exon	17	-	ZNF232	247	81	6.06869e-05	two,sided	Wilcoxon rank sum test with continuity correction	0.0915317	0.108247	0.466667	0.769231	-0.0167154	-0.302564	down
SE_3_-_37136283_37133029_37132958_37125297_LRRFIP2	Skipped exon	3	-	LRRFIP2	768	155	4.19959e-43	two,sided	Wilcoxon rank sum test with continuity correction	0.0261474	0.0255694	0.249595	0.536842	0.000577923	-0.287247	down
SE_9_+_37120773_37121597_37121669_37126309_ZCCHC7	Skipped exon	9	+	ZCCHC7	10	8	0.0455318	two,sided	Wilcoxon rank sum test with continuity correction	0.0136167	0.0273043	0	0.286364	-0.0136876	-0.286364	down
SE_X_+_46322728_46330577_46330620_46332185_KRBOX4	Skipped exon	X	+	KRBOX4	551	116	2.47551e-28	two,sided	Wilcoxon rank sum test with continuity correction	0.0225359	0.0443067	0.178082	0.457002	-0.0217708	-0.27892	down
SE_20_+_34785963_34797410_34797820_34800194_EPB41L1	Skipped exon	20	+	EPB41L1	764	154	2.92255e-47	two,sided	Wilcoxon rank sum test with continuity correction	0.0184546	0.0260455	0.218663	0.494505	-0.00759096	-0.275843	down
SE_19_+_44331596_44331928_44332092_44332354_ZNF283	Skipped exon	19	+	ZNF283	169	25	0.000657877	two,sided	Wilcoxon rank sum test with continuity correction	0.0569897	0.0454523	0.5	0.771429	0.0115374	-0.271429	down
SE_14_-_21493836_21492255_21492145_21491480_NDRG2	Skipped exon	14	-	NDRG2	82	34	3.19346e-08	two,sided	Wilcoxon rank sum test with continuity correction	0.0227833	0.0423298	0.30602	0.575962	-0.0195465	-0.269941	down
SE_7_+_116772014_116774178_116774246_116776135_ST7	Skipped exon	7	+	ST7	757	152	7.81466e-34	two,sided	Wilcoxon rank sum test with continuity correction	0.0262644	0.0376284	0.362637	0.620275	-0.011364	-0.257638	down
SE_17_-_73285435_73284672_73284583_73282883_SLC25A19	Skipped exon	17	-	SLC25A19	105	58	0.000384192	two,sided	Wilcoxon rank sum test with continuity correction	0.0757427	0.0749313	0.238095	0.493471	0.000811418	-0.255376	down
SE_7_+_48494883_48506553_48506642_48511127_ABCA13	Skipped exon	7	+	ABCA13	10	9	0.0340093	two,sided	Wilcoxon rank sum test with continuity correction	0.0933347	0.0154599	0.752941	1	0.0778748	-0.247059	down
SE_14_-_36018316_36017744_36017714_36008896_RALGAPA1	Skipped exon	14	-	RALGAPA1	736	103	1.33441e-17	two,sided	Wilcoxon rank sum test with continuity correction	0.00994949	0.0617486	0.0274601	0.272727	-0.0517991	-0.245267	down
SE_17_-_56606476_56604339_56604043_56603674_SEPT4	Skipped exon	17	-	SEPT4	366	64	7.79804e-07	two,sided	Wilcoxon rank sum test with continuity correction	0.0257586	0.0376122	0.655172	0.900311	-0.0118536	-0.245138	down
SE_1_-_54355386_54355136_54354917_54354659_YIPF1	Skipped exon	1	-	YIPF1	748	148	1.1769e-37	two,sided	Wilcoxon rank sum test with continuity correction	0.0181293	0.0380129	0.362645	0.605036	-0.0198836	-0.242392	down
SE_7_+_6617129_6617221_6617351_6618132_ZDHHC4	Skipped exon	7	+	ZDHHC4	150	44	0.00109086	two,sided	Wilcoxon rank sum test with continuity correction	0.0514018	0.0756489	0.405831	0.647516	-0.024247	-0.241684	down
SE_17_-_73285435_73284672_73284635_73284542_SLC25A19	Skipped exon	17	-	SLC25A19	103	49	8.84874e-06	two,sided	Wilcoxon rank sum test with continuity correction	0.0598075	0.122738	0	0.236364	-0.0629302	-0.236364	down
SE_6_-_136709531_136704919_136704809_136699006_MAP7	Skipped exon	6	-	MAP7	735	148	6.83884e-34	two,sided	Wilcoxon rank sum test with continuity correction	0.0188061	0.0251188	0.571429	0.807555	-0.00631275	-0.236127	down
SE_1_+_172544763_172546679_172546699_172546904_SUCO	Skipped exon	1	+	SUCO	685	115	1.43354e-15	two,sided	Wilcoxon rank sum test with continuity correction	0.0423666	0.0478062	0.326531	0.5625	-0.00543959	-0.235969	down
SE_2_-_98126044_98124528_98124458_98124120_ANKRD36B	Skipped exon	2	-	ANKRD36B	149	49	2.26761e-05	two,sided	Wilcoxon rank sum test with continuity correction	0.0874912	0.0371452	0.688889	0.923077	0.050346	-0.234188	down
SE_2_+_234181698_234182367_234182423_234183322_ATG16L1	Skipped exon	2	+	ATG16L1	730	135	7.12713e-24	two,sided	Wilcoxon rank sum test with continuity correction	0.0232474	0.0498538	0.273726	0.507246	-0.0266065	-0.23352	down
SE_10_-_95155899_95152712_95152674_95148911_MYOF	Skipped exon	10	-	MYOF	708	123	3.98172e-19	two,sided	Wilcoxon rank sum test with continuity correction	0.0392214	0.0413511	0.393424	0.626374	-0.00212967	-0.232949	down
SE_11_-_66311175_66296959_66296783_66294477_ZDHHC24	Skipped exon	11	-	ZDHHC24	49	4	0.0477329	two,sided	Wilcoxon rank sum test with continuity correction	0.00424979	0.080733	0	0.230612	-0.0764832	-0.230612	down
SE_4_+_15480430_15480843_15480952_15482328_CC2D2A	Skipped exon	4	+	CC2D2A	610	72	4.83295e-13	two,sided	Wilcoxon rank sum test with continuity correction	0.0136054	0.0453207	0.0738988	0.302174	-0.0317153	-0.228275	down
SE_12_-_120659426_120653464_120653363_120653220_PXN	Skipped exon	12	-	PXN	436	72	5.3751e-08	two,sided	Wilcoxon rank sum test with continuity correction	0.0558492	0.064902	0.37818	0.604124	-0.00905274	-0.225944	down
SE_3_+_100029386_100030677_100030721_100034943_TBC1D23	Skipped exon	3	+	TBC1D23	748	147	5.29622e-31	two,sided	Wilcoxon rank sum test with continuity correction	0.0223608	0.0295895	0.392857	0.618182	-0.0072287	-0.225325	down
SE_14_+_101296086_101297758_101297871_101298849_MEG3	Skipped exon	14	+	MEG3	12	4	0.0241261	two,sided	Wilcoxon rank sum test with continuity correction	0.00861008	0.0110357	0.609524	0.833043	-0.00242563	-0.22352	down
SE_2_+_97913365_97914881_97914951_97915289_ANKRD36	Skipped exon	2	+	ANKRD36	301	79	2.98551e-10	two,sided	Wilcoxon rank sum test with continuity correction	0.0700467	0.0278058	0.666667	0.89011	0.0422409	-0.223443	down
SE_10_-_97135730_97131184_97131083_97127456_SORBS1	Skipped exon	10	-	SORBS1	207	39	1.46198e-09	two,sided	Wilcoxon rank sum test with continuity correction	0.0183827	0.0516015	0	0.222222	-0.0332188	-0.222222	down
SE_4_+_15480430_15480847_15480952_15482328_CC2D2A	Skipped exon	4	+	CC2D2A	610	72	1.71529e-13	two,sided	Wilcoxon rank sum test with continuity correction	0.0138663	0.0437448	0.0815241	0.302174	-0.0298785	-0.22065	down
SE_20_+_60701495_60702641_60702757_60704841_LSM14B	Skipped exon	20	+	LSM14B	763	156	2.68702e-35	two,sided	Wilcoxon rank sum test with continuity correction	0.0143424	0.0256983	0.289157	0.507435	-0.0113559	-0.218279	down
SE_10_+_111890244_111892063_111892158_111893084_ADD3	Skipped exon	10	+	ADD3	728	152	2.21993e-12	two,sided	Wilcoxon rank sum test with continuity correction	0.0710708	0.0428571	0.341156	0.559394	0.0282136	-0.218239	down
SE_7_-_50517999_50517421_50516816_50515987_FIGNL1	Skipped exon	7	-	FIGNL1	72	32	4.45101e-05	two,sided	Wilcoxon rank sum test with continuity correction	0.0499792	0.0439197	0.525287	0.742292	0.00605952	-0.217005	down
SE_10_-_97181718_97174619_97174251_97170534_SORBS1	Skipped exon	10	-	SORBS1	529	77	3.02854e-05	two,sided	Wilcoxon rank sum test with continuity correction	0.0664627	0.0616642	0.495327	0.711111	0.00479858	-0.215784	down
SE_1_-_1677163_1676107_1675690_1671143_SLC35E2	Skipped exon	1	-	SLC35E2	272	42	0.00341478	two,sided	Wilcoxon rank sum test with continuity correction	0.0515382	0.0838057	0.278957	0.493599	-0.0322674	-0.214642	down
SE_1_-_27691264_27691175_27691152_27690885_MAP3K6	Skipped exon	1	-	MAP3K6	563	113	1.97438e-22	two,sided	Wilcoxon rank sum test with continuity correction	0.02526	0.0251208	0.275362	0.488372	0.000139243	-0.21301	down
SE_11_+_20070741_20071382_20071447_20072835_NAV2	Skipped exon	11	+	NAV2	280	61	8.0903e-09	two,sided	Wilcoxon rank sum test with continuity correction	0.0396363	0.0580494	0.423963	0.636364	-0.0184131	-0.212401	down
SE_5_+_148619451_148622054_148622101_148624444_ABLIM3	Skipped exon	5	+	ABLIM3	633	51	7.07492e-06	two,sided	Wilcoxon rank sum test with continuity correction	0.0227529	0.0409344	0.406452	0.615385	-0.0181815	-0.208933	down
SE_4_+_76715054_76716489_76716509_76720775_USO1	Skipped exon	4	+	USO1	752	150	4.99055e-14	two,sided	Wilcoxon rank sum test with continuity correction	0.0351635	0.0451567	0.196629	0.405542	-0.0099932	-0.208913	down
SE_15_-_83146119_83146023_83145928_83145848_LOC80154	Skipped exon	15	-	LOC80154	170	39	0.0112065	two,sided	Wilcoxon rank sum test with continuity correction	0.10969	0.093733	0.627315	0.835206	0.0159575	-0.207891	down
SE_18_-_74700833_74700483_74700451_74696850_MBP	Skipped exon	18	-	MBP	11	6	0.0323733	two,sided	Wilcoxon rank sum test with continuity correction	0.0188168	0.0090068	0.230769	0.435294	0.00980998	-0.204525	down
SE_12_-_110385061_110383154_110383065_110377052_GIT2	Skipped exon	12	-	GIT2	727	145	7.99499e-25	two,sided	Wilcoxon rank sum test with continuity correction	0.0341921	0.0234963	0.611111	0.814815	0.0106958	-0.203704	down
SE_5_+_69366578_69372348_69372401_69372846_SMN1/SMN2	Skipped exon	5	+	SMN1/SMN2	658	131	1.90057e-05	two,sided	Wilcoxon rank sum test with continuity correction	0.0990105	0.0842269	0.657039	0.860465	0.0147836	-0.203427	down
SE_12_-_44200024_44199688_44199634_44198375_TWF1	Skipped exon	12	-	TWF1	94	15	0.00144585	two,sided	Wilcoxon rank sum test with continuity correction	0.0435493	0.160734	0	0.2	-0.117185	-0.2	down
SE_20_-_49547363_49545362_49545188_49520538_ADNP	Skipped exon	20	-	ADNP	563	104	0.000860367	two,sided	Wilcoxon rank sum test with continuity correction	0.0421219	0.0224292	0.8	1	0.0196926	-0.2	down
SE_13_+_76378677_76383290_76383319_76391297_LMO7	Skipped exon	13	+	LMO7	551	105	2.02174e-08	two,sided	Wilcoxon rank sum test with continuity correction	0.0735886	0.0599647	0.5	0.69863	0.0136238	-0.19863	down
SE_12_-_123475092_123474495_123474334_123473419_PITPNM2	Skipped exon	12	-	PITPNM2	46	23	0.0127586	two,sided	Wilcoxon rank sum test with continuity correction	0.0578605	0.0810234	0.136646	0.333333	-0.0231629	-0.196687	down
SE_18_-_5395066_5394792_5394676_5393477_EPB41L3	Skipped exon	18	-	EPB41L3	746	138	1.3172e-19	two,sided	Wilcoxon rank sum test with continuity correction	0.0444908	0.0219952	0.676548	0.873012	0.0224956	-0.196465	down
SE_9_+_112694308_112704966_112705661_112778234_PALM2/PALM2-AKAP2	Skipped exon	9	+	PALM2/PALM2-AKAP2	115	44	2.10274e-08	two,sided	Wilcoxon rank sum test with continuity correction	0.0423295	0.0219619	0.542857	0.73913	0.0203676	-0.196273	down
SE_16_-_70713533_70713226_70713218_70712312_MTSS1L	Skipped exon	16	-	MTSS1L	687	144	4.22914e-07	two,sided	Wilcoxon rank sum test with continuity correction	0.0294933	0.0494998	0.08	0.270953	-0.0200066	-0.190953	down
SE_15_+_86199018_86201768_86201821_86207794_AKAP13	Skipped exon	15	+	AKAP13	638	117	4.57515e-20	two,sided	Wilcoxon rank sum test with continuity correction	0.0320108	0.0224339	0.431958	0.622047	0.00957693	-0.190089	down
SE_3_+_52232271_52232688_52232864_52233237_ALAS1	Skipped exon	3	+	ALAS1	106	59	3.40408e-06	two,sided	Wilcoxon rank sum test with continuity correction	0.0391624	0.0439963	0.478151	0.666667	-0.00483392	-0.188515	down
SE_7_-_50517999_50517421_50517254_50515987_FIGNL1	Skipped exon	7	-	FIGNL1	71	32	0.000182771	two,sided	Wilcoxon rank sum test with continuity correction	0.0541332	0.0417355	0.507692	0.69468	0.0123977	-0.186988	down
SE_2_+_219524466_219524760_219524889_219525662_BCS1L	Skipped exon	2	+	BCS1L	117	40	1.31666e-05	two,sided	Wilcoxon rank sum test with continuity correction	0.0464857	0.101495	0	0.186256	-0.0550095	-0.186256	down
SE_X_+_30742298_30745583_30745669_30746849_GK	Skipped exon	X	+	GK	657	136	4.57515e-20	two,sided	Wilcoxon rank sum test with continuity correction	0.0253663	0.0500424	0.12766	0.311806	-0.024676	-0.184146	down
SE_10_-_97181718_97174412_97174251_97170534_SORBS1	Skipped exon	10	-	SORBS1	471	67	0.000153619	two,sided	Wilcoxon rank sum test with continuity correction	0.0603466	0.069204	0.333333	0.517241	-0.0088574	-0.183908	down
SE_8_-_41909419_41907225_41907094_41906820_KAT6A	Skipped exon	8	-	KAT6A	310	59	2.257e-09	two,sided	Wilcoxon rank sum test with continuity correction	0.0449143	0.0345873	0.471648	0.655172	0.010327	-0.183524	down
SE_5_+_34812313_34813679_34813765_34814688_RAI14	Skipped exon	5	+	RAI14	707	135	5.70996e-10	two,sided	Wilcoxon rank sum test with continuity correction	0.0478353	0.0465824	0.461538	0.64486	0.00125285	-0.183321	down
SE_7_+_48494883_48506550_48506642_48511127_ABCA13	Skipped exon	7	+	ABCA13	11	11	0.0343925	two,sided	Wilcoxon rank sum test with continuity correction	0.11499	0.00857546	0.818182	1	0.106415	-0.181818	down
SE_1_+_110884890_110888161_110888271_110888930_RBM15	Skipped exon	1	+	RBM15	261	94	2.58281e-10	two,sided	Wilcoxon rank sum test with continuity correction	0.0211451	0.0319812	0.0740741	0.253173	-0.0108361	-0.179099	down
SE_4_-_186560031_186559316_186559233_186556565_SORBS2	Skipped exon	4	-	SORBS2	209	94	4.64313e-15	two,sided	Wilcoxon rank sum test with continuity correction	0.0141166	0.0175278	0.0612245	0.240193	-0.00341118	-0.178969	down
SE_4_-_186567822_186559316_186559233_186556565_SORBS2	Skipped exon	4	-	SORBS2	26	39	0.000534701	two,sided	Wilcoxon rank sum test with continuity correction	0.0393446	0.0555973	0.289916	0.46875	-0.0162528	-0.178834	down
SE_5_-_180288219_180279060_180278988_180278493_ZFP62	Skipped exon	5	-	ZFP62	194	21	6.43467e-05	two,sided	Wilcoxon rank sum test with continuity correction	0.0109923	0.102014	0.0455487	0.220339	-0.0910214	-0.17479	down
SE_9_-_36400551_36390613_36390464_36376124_RNF38	Skipped exon	9	-	RNF38	319	60	2.15389e-06	two,sided	Wilcoxon rank sum test with continuity correction	0.0543502	0.0472693	0.419355	0.593103	0.00708085	-0.173749	down
SE_11_+_120278532_120280103_120280159_120291462_ARHGEF12	Skipped exon	11	+	ARHGEF12	594	100	1.60191e-14	two,sided	Wilcoxon rank sum test with continuity correction	0.0190415	0.0333617	0.272727	0.445626	-0.0143202	-0.172899	down
SE_7_-_50517999_50517421_50517261_50515987_FIGNL1	Skipped exon	7	-	FIGNL1	74	32	9.81427e-05	two,sided	Wilcoxon rank sum test with continuity correction	0.048115	0.0352389	0.558036	0.73067	0.0128761	-0.172634	down
SE_2_+_85581952_85582678_85582839_85584090_ELMOD3	Skipped exon	2	+	ELMOD3	83	19	0.00596642	two,sided	Wilcoxon rank sum test with continuity correction	0.0355243	0.0240601	0.655172	0.826087	0.0114642	-0.170915	down
SE_8_-_41909419_41907225_41907138_41906820_KAT6A	Skipped exon	8	-	KAT6A	268	43	5.91837e-10	two,sided	Wilcoxon rank sum test with continuity correction	0.0269899	0.0167716	0.31091	0.481481	0.0102182	-0.170571	down
SE_16_+_30075826_30077197_30077248_30078555_ALDOA	Skipped exon	16	+	ALDOA	774	157	1.14612e-28	two,sided	Wilcoxon rank sum test with continuity correction	0.0193446	0.0153218	0.552584	0.722789	0.00402284	-0.170206	down
SE_2_-_17934893_17934331_17934245_17927218_SMC6	Skipped exon	2	-	SMC6	369	100	6.01426e-18	two,sided	Wilcoxon rank sum test with continuity correction	0.0154169	0.0226036	0.130435	0.300144	-0.00718671	-0.16971	down
SE_19_+_58514704_58515751_58516068_58517275_LOC100128398	Skipped exon	19	+	LOC100128398	23	19	0.0399658	two,sided	Wilcoxon rank sum test with continuity correction	0.0137716	0.00721353	0.830508	1	0.00655807	-0.169492	down
SE_22_+_30077590_30079009_30079068_30090741_NF2	Skipped exon	22	+	NF2	763	156	5.71641e-20	two,sided	Wilcoxon rank sum test with continuity correction	0.0234849	0.0258802	0.466667	0.635922	-0.00239529	-0.169256	down
SE_9_+_112687362_112704966_112705661_112778234_PALM2/PALM2-AKAP2	Skipped exon	9	+	PALM2/PALM2-AKAP2	13	14	0.0304027	two,sided	Wilcoxon rank sum test with continuity correction	0.02152	0.00362718	0.818182	0.986842	0.0178928	-0.16866	down
SE_1_-_63919589_63913285_63913236_63912527_ITGB3BP	Skipped exon	1	-	ITGB3BP	773	156	9.38741e-31	two,sided	Wilcoxon rank sum test with continuity correction	0.0133268	0.0371991	0.179916	0.347776	-0.0238723	-0.167859	down
SE_1_-_47155259_47154216_47154025_47152542_EFCAB14	Skipped exon	1	-	EFCAB14	756	152	8.66521e-31	two,sided	Wilcoxon rank sum test with continuity correction	0.018573	0.0220258	0.418466	0.586025	-0.00345287	-0.167559	down
SE_12_+_2622150_2656616_2656690_2659109_CACNA1C	Skipped exon	12	+	CACNA1C	135	22	0.000159897	two,sided	Wilcoxon rank sum test with continuity correction	0.0304042	0.0331145	0.333333	0.5	-0.00271027	-0.166667	down
SE_22_-_38776375_38766050_38765991_38757565_LOC400927	Skipped exon	22	-	LOC400927	117	67	7.91401e-09	two,sided	Wilcoxon rank sum test with continuity correction	0.015003	0.0254862	0	0.165563	-0.0104832	-0.165563	down
SE_19_-_22034707_22033829_22033740_22028308_ZNF43	Skipped exon	19	-	ZNF43	334	34	4.40208e-07	two,sided	Wilcoxon rank sum test with continuity correction	0.0183997	0.0253863	0.128854	0.292857	-0.00698659	-0.164003	down
SE_X_-_47509822_47509425_47509320_47500874_ELK1	Skipped exon	X	-	ELK1	738	148	2.13011e-29	two,sided	Wilcoxon rank sum test with continuity correction	0.0124901	0.0163508	0.393939	0.556848	-0.00386071	-0.162908	down
SE_5_+_139844361_139851824_139851880_139862165_ANKHD1	Skipped exon	5	+	ANKHD1	768	155	2.00886e-20	two,sided	Wilcoxon rank sum test with continuity correction	0.0344519	0.0260965	0.531915	0.694444	0.00835532	-0.16253	down
SE_20_+_57896248_57897427_57897507_57899386_EDN3	Skipped exon	20	+	EDN3	51	17	0.00895129	two,sided	Wilcoxon rank sum test with continuity correction	0.0252751	0.0181602	0.616438	0.777778	0.00711485	-0.161339	down
SE_X_+_53455032_53455231_53455575_53456802_RIBC1	Skipped exon	X	+	RIBC1	419	17	0.000485659	two,sided	Wilcoxon rank sum test with continuity correction	0.0237763	0.0333671	0.28	0.44	-0.0095908	-0.16	down
SE_19_-_22034707_22033964_22033740_22028308_ZNF43	Skipped exon	19	-	ZNF43	329	31	5.82416e-06	two,sided	Wilcoxon rank sum test with continuity correction	0.0123851	0.026604	0.1	0.259259	-0.0142189	-0.159259	down
SE_2_-_153535866_153535623_153535570_153533989_PRPF40A	Skipped exon	2	-	PRPF40A	738	151	6.01492e-33	two,sided	Wilcoxon rank sum test with continuity correction	0.0170903	0.011323	0.712399	0.871622	0.00576737	-0.159223	down
SE_1_+_46463471_46466631_46466651_46468477_MAST2	Skipped exon	1	+	MAST2	658	125	2.94036e-08	two,sided	Wilcoxon rank sum test with continuity correction	0.0365602	0.0557936	0.232279	0.390244	-0.0192334	-0.157965	down
SE_8_+_28906565_28906807_28906911_28908535_HMBOX1	Skipped exon	8	+	HMBOX1	272	33	3.03154e-05	two,sided	Wilcoxon rank sum test with continuity correction	0.015269	0.0218312	0.146563	0.304348	-0.00656221	-0.157785	down
SE_12_+_2743546_2757641_2757673_2760806_CACNA1C	Skipped exon	12	+	CACNA1C	109	17	0.0168017	two,sided	Wilcoxon rank sum test with continuity correction	0.0426275	0.0253667	0.692308	0.85	0.0172608	-0.157692	down
SE_8_+_28906565_28906807_28906878_28908535_HMBOX1	Skipped exon	8	+	HMBOX1	289	33	3.32351e-05	two,sided	Wilcoxon rank sum test with continuity correction	0.0196892	0.0269563	0.176471	0.333333	-0.00726716	-0.156863	down
SE_19_+_9732321_9737460_9737536_9742904_LOC284385	Skipped exon	19	+	LOC284385	633	115	9.28757e-13	two,sided	Wilcoxon rank sum test with continuity correction	0.0264673	0.0414441	0.28	0.435897	-0.0149768	-0.155897	down
SE_4_-_85654535_85648064_85648014_85645747_WDFY3	Skipped exon	4	-	WDFY3	615	105	1.26225e-08	two,sided	Wilcoxon rank sum test with continuity correction	0.0348204	0.0425829	0.522388	0.678161	-0.0077625	-0.155773	down
SE_12_+_1219513_1221381_1221473_1225032_ERC1	Skipped exon	12	+	ERC1	442	81	4.39954e-11	two,sided	Wilcoxon rank sum test with continuity correction	0.030017	0.0280541	0.511653	0.666667	0.00196295	-0.155014	down
SE_4_-_40946882_40937156_40937094_40936716_APBB2	Skipped exon	4	-	APBB2	707	105	2.86433e-11	two,sided	Wilcoxon rank sum test with continuity correction	0.0438424	0.0375247	0.745174	0.9	0.00631769	-0.154826	down
SE_2_+_233562102_233565295_233565364_233568134_GIGYF2	Skipped exon	2	+	GIGYF2	470	65	7.01346e-07	two,sided	Wilcoxon rank sum test with continuity correction	0.0166082	0.0832852	0	0.154472	-0.066677	-0.154472	down
SE_1_+_97270495_97271975_97272008_97272422_PTBP2	Skipped exon	1	+	PTBP2	569	122	2.80049e-11	two,sided	Wilcoxon rank sum test with continuity correction	0.0314204	0.067345	0.06	0.214329	-0.0359246	-0.154329	down
SE_7_-_44078406_44076408_44076271_44073910_RASA4CP	Skipped exon	7	-	RASA4CP	350	29	3.91573e-05	two,sided	Wilcoxon rank sum test with continuity correction	0.0312391	0.0116027	0.794495	0.948718	0.0196364	-0.154223	down
SE_9_-_101983829_101983419_101983261_101981118_ALG2	Skipped exon	9	-	ALG2	718	141	1.17466e-27	two,sided	Wilcoxon rank sum test with continuity correction	0.0111472	0.0325278	0.168626	0.322581	-0.0213805	-0.153955	down
SE_13_-_31036675_31035825_31035776_31035670_HMGB1	Skipped exon	13	-	HMGB1	107	47	0.000793143	two,sided	Wilcoxon rank sum test with continuity correction	0.0283768	0.0513552	0	0.153846	-0.0229783	-0.153846	down
SE_10_-_49763508_49687807_49687631_49667934_ARHGAP22	Skipped exon	10	-	ARHGAP22	18	23	0.0394885	two,sided	Wilcoxon rank sum test with continuity correction	0.0194847	0.0113858	0.759615	0.913043	0.0080989	-0.153428	down
SE_14_-_51226575_51225348_51223210_51221585_NIN	Skipped exon	14	-	NIN	676	127	4.6049e-08	two,sided	Wilcoxon rank sum test with continuity correction	0.0383315	0.0584666	0.326087	0.478261	-0.0201351	-0.152174	down
SE_16_-_2318056_2314761_2314574_2314332_RNPS1	Skipped exon	16	-	RNPS1	771	157	2.98475e-21	two,sided	Wilcoxon rank sum test with continuity correction	0.0175102	0.0197685	0.492958	0.643646	-0.00225831	-0.150689	down
SE_8_+_32599593_32600193_32600251_32611890_NRG1	Skipped exon	8	+	NRG1	62	14	0.024039	two,sided	Wilcoxon rank sum test with continuity correction	0.00960543	0.0742989	0.0769231	0.22619	-0.0646934	-0.149267	down
SE_16_+_2126586_2127599_2127727_2129033_TSC2	Skipped exon	16	+	TSC2	761	152	3.42758e-16	two,sided	Wilcoxon rank sum test with continuity correction	0.0222192	0.0205233	0.238806	0.38719	0.00169583	-0.148384	down
SE_10_-_97192205_97181973_97181947_97181830_SORBS1	Skipped exon	10	-	SORBS1	453	63	1.68325e-11	two,sided	Wilcoxon rank sum test with continuity correction	0.0157814	0.0342869	0.2	0.346154	-0.0185055	-0.146154	down
SE_1_-_150818739_150814944_150814900_150812130_ARNT	Skipped exon	1	-	ARNT	711	138	4.66817e-25	two,sided	Wilcoxon rank sum test with continuity correction	0.0151367	0.0148329	0.601942	0.747909	0.000303738	-0.145967	down
SE_7_+_73604248_73604577_73604636_73609071_EIF4H	Skipped exon	7	+	EIF4H	762	155	1.07664e-25	two,sided	Wilcoxon rank sum test with continuity correction	0.0118114	0.0241485	0.172569	0.318345	-0.0123372	-0.145776	down
SE_11_-_129764254_129763280_129763192_129762765_NFRKB	Skipped exon	11	-	NFRKB	344	66	3.54472e-05	two,sided	Wilcoxon rank sum test with continuity correction	0.0113675	0.024527	0	0.144887	-0.0131595	-0.144887	down
SE_5_-_74696030_74695212_74695135_74685512_COL4A3BP	Skipped exon	5	-	COL4A3BP	697	124	2.08135e-24	two,sided	Wilcoxon rank sum test with continuity correction	0.00687327	0.0166346	0.0949367	0.239718	-0.00976131	-0.144782	down
SE_13_+_45918581_45944215_45944317_45951196_TPT1-AS1	Skipped exon	13	+	TPT1-AS1	93	17	0.000741216	two,sided	Wilcoxon rank sum test with continuity correction	0.0220771	0.017287	0.76	0.904762	0.00479011	-0.144762	down
SE_1_-_1623888_1622832_1622415_1608285_SLC35E2B	Skipped exon	1	-	SLC35E2B	458	59	3.25549e-05	two,sided	Wilcoxon rank sum test with continuity correction	0.0239773	0.0353161	0.135749	0.28	-0.0113388	-0.144251	down
SE_11_+_117198924_117206321_117206396_117209282_CEP164	Skipped exon	11	+	CEP164	152	42	9.33759e-05	two,sided	Wilcoxon rank sum test with continuity correction	0.0358506	0.0203275	0.583333	0.727273	0.0155231	-0.143939	down
SE_2_+_170350346_170354137_170354199_170355996_BBS5/KLHL41	Skipped exon	2	+	BBS5/KLHL41	659	99	3.29095e-12	two,sided	Wilcoxon rank sum test with continuity correction	0.0233818	0.025483	0.714286	0.857143	-0.00210127	-0.142857	down
SE_11_-_3392205_3383119_3382973_3381795_ZNF195	Skipped exon	11	-	ZNF195	750	148	9.87726e-21	two,sided	Wilcoxon rank sum test with continuity correction	0.0191253	0.0286469	0.354006	0.495763	-0.00952156	-0.141756	down
SE_22_+_30077590_30079009_30079053_30090741_NF2	Skipped exon	22	+	NF2	770	157	2.60663e-20	two,sided	Wilcoxon rank sum test with continuity correction	0.0185917	0.0182202	0.625	0.764706	0.000371521	-0.139706	down
SE_1_+_236706087_236706215_236706340_236706860_LGALS8	Skipped exon	1	+	LGALS8	767	154	1.51701e-11	two,sided	Wilcoxon rank sum test with continuity correction	0.0263976	0.0427101	0.333333	0.47277	-0.0163125	-0.139437	down
SE_13_-_95953495_95918518_95918366_95900007_ABCC4	Skipped exon	13	-	ABCC4	35	23	0.0145614	two,sided	Wilcoxon rank sum test with continuity correction	0.00930963	0.0213283	0.05	0.189189	-0.0120186	-0.139189	down
SE_13_-_37625625_37622736_37622701_37622073_SUPT20H	Skipped exon	13	-	SUPT20H	685	134	1.59895e-19	two,sided	Wilcoxon rank sum test with continuity correction	0.0217576	0.0184969	0.567568	0.7066	0.00326066	-0.139032	down
SE_19_-_57347386_57337831_57337756_57335795_ZIM2/PEG3	Skipped exon	19	-	ZIM2/PEG3	99	43	0.00363778	two,sided	Wilcoxon rank sum test with continuity correction	0.0269871	0.0365774	0.397849	0.536723	-0.00959037	-0.138874	down
SE_11_-_2923814_2921020_2920626_2909865_SLC22A18AS	Skipped exon	11	-	SLC22A18AS	120	14	0.0201263	two,sided	Wilcoxon rank sum test with continuity correction	0.0181036	0.0925009	0.0873379	0.226207	-0.0743972	-0.138869	down
SE_9_-_127904912_127828337_127828269_127818286_SCAI	Skipped exon	9	-	SCAI	151	38	0.00395397	two,sided	Wilcoxon rank sum test with continuity correction	0.0376943	0.0351571	0.259259	0.397674	0.00253719	-0.138415	down
SE_17_+_29576137_29579956_29580018_29585362_NF1	Skipped exon	17	+	NF1	580	95	3.81995e-12	two,sided	Wilcoxon rank sum test with continuity correction	0.020988	0.0271014	0.525949	0.664	-0.00611332	-0.138051	down
SE_1_-_21113688_21107033_21106838_21106404_HP1BP3	Skipped exon	1	-	HP1BP3	721	142	8.54656e-12	two,sided	Wilcoxon rank sum test with continuity correction	0.0348787	0.0289823	0.6	0.738034	0.00589637	-0.138034	down
SE_14_-_21493188_21492255_21492145_21491480_NDRG2	Skipped exon	14	-	NDRG2	417	98	2.13603e-11	two,sided	Wilcoxon rank sum test with continuity correction	0.029526	0.0225468	0.554054	0.691719	0.0069791	-0.137665	down
SE_10_-_38121953_38120240_38120160_38092871_ZNF248	Skipped exon	10	-	ZNF248	380	48	2.72967e-05	two,sided	Wilcoxon rank sum test with continuity correction	0.033873	0.0297741	0.747727	0.88534	0.00409899	-0.137613	down
SE_17_-_79865430_79865133_79865080_79864774_PCYT2	Skipped exon	17	-	PCYT2	773	157	8.39873e-16	two,sided	Wilcoxon rank sum test with continuity correction	0.0222626	0.0267591	0.390625	0.527778	-0.00449649	-0.137153	down
SE_12_-_133532829_133524856_133524734_133522383_ZNF605	Skipped exon	12	-	ZNF605	77	24	0.00309986	two,sided	Wilcoxon rank sum test with continuity correction	0.0566182	0.147416	0.137931	0.274074	-0.0907981	-0.136143	down
SE_1_+_203764922_203765421_203765624_203770703_ZC3H11A	Skipped exon	1	+	ZC3H11A	672	123	6.70584e-15	two,sided	Wilcoxon rank sum test with continuity correction	0.0221571	0.0287409	0.364198	0.5	-0.00658382	-0.135802	down
SE_8_+_22390531_22396982_22397011_22398128_PPP3CC	Skipped exon	8	+	PPP3CC	760	154	2.15427e-18	two,sided	Wilcoxon rank sum test with continuity correction	0.0147966	0.0186111	0.25	0.385641	-0.00381449	-0.135641	down
SE_9_+_88421048_88430794_88431178_88437795_LOC389765	Skipped exon	9	+	LOC389765	113	20	0.0212714	two,sided	Wilcoxon rank sum test with continuity correction	0.0305292	0.0269169	0.5	0.635611	0.00361236	-0.135611	down
SE_16_-_71917114_71915337_71915220_71913926_ZNF821	Skipped exon	16	-	ZNF821	499	96	1.69739e-12	two,sided	Wilcoxon rank sum test with continuity correction	0.00672007	0.0242363	0	0.135469	-0.0175162	-0.135469	down
SE_15_-_40849415_40846326_40845794_40824501_C15orf57	Skipped exon	15	-	C15orf57	725	130	0.00111596	two,sided	Wilcoxon rank sum test with continuity correction	0.0192773	0.0180303	0.864865	1	0.00124702	-0.135135	down
SE_3_-_58923374_58899590_58899424_58870435_C3orf67	Skipped exon	3	-	C3orf67	147	27	0.00410288	two,sided	Wilcoxon rank sum test with continuity correction	0.0356759	0.0238856	0.675	0.809524	0.0117903	-0.134524	down
SE_1_+_186266083_186269223_186269345_186270724_PRG4	Skipped exon	1	+	PRG4	60	13	0.0321339	two,sided	Wilcoxon rank sum test with continuity correction	0.0339977	0.00402496	0.661905	0.795918	0.0299728	-0.134014	down
SE_8_+_11627300_11627683_11627844_11628955_NEIL2	Skipped exon	8	+	NEIL2	367	60	2.64804e-09	two,sided	Wilcoxon rank sum test with continuity correction	0.0386813	0.0738112	0.210526	0.344522	-0.03513	-0.133996	down
SE_1_+_211477482_211486062_211486303_211486766_RCOR3	Skipped exon	1	+	RCOR3	759	153	1.16194e-21	two,sided	Wilcoxon rank sum test with continuity correction	0.0173979	0.0167067	0.648148	0.782051	0.000691237	-0.133903	down
SE_8_-_144874046_144873910_144873836_144873610_SCRIB	Skipped exon	8	-	SCRIB	768	157	1.68947e-22	two,sided	Wilcoxon rank sum test with continuity correction	0.0162544	0.0232743	0.0873135	0.220779	-0.00701982	-0.133466	down
SE_1_+_15479280_15536986_15537058_15541391_TMEM51	Skipped exon	1	+	TMEM51	91	40	0.0332123	two,sided	Wilcoxon rank sum test with continuity correction	0.0243585	0.0112677	0.866667	1	0.0130909	-0.133333	down
SE_2_-_11605898_11598477_11598407_11597359_E2F6	Skipped exon	2	-	E2F6	527	105	3.87256e-08	two,sided	Wilcoxon rank sum test with continuity correction	0.00746178	0.0215145	0	0.133333	-0.0140527	-0.133333	down
SE_3_+_183353581_183354009_183354099_183361268_KLHL24	Skipped exon	3	+	KLHL24	499	95	1.59347e-07	two,sided	Wilcoxon rank sum test with continuity correction	0.0256004	0.0440903	0.2	0.333333	-0.01849	-0.133333	down
SE_10_+_114919751_114920378_114920450_114925314_TCF7L2	Skipped exon	10	+	TCF7L2	269	78	9.52207e-07	two,sided	Wilcoxon rank sum test with continuity correction	0.0355875	0.0324233	0.560976	0.69398	0.00316414	-0.133004	down
SE_4_-_186567822_186556565_186556509_186551752_SORBS2	Skipped exon	4	-	SORBS2	609	118	4.74044e-22	two,sided	Wilcoxon rank sum test with continuity correction	0.0100417	0.0266437	0.103448	0.235761	-0.016602	-0.132312	down
SE_21_-_40720218_40719409_40719305_40717884_HMGN1	Skipped exon	21	-	HMGN1	708	139	1.8126e-17	two,sided	Wilcoxon rank sum test with continuity correction	0.0188352	0.01986	0.291288	0.423077	-0.00102485	-0.131789	down
SE_3_+_197581316_197585705_197585776_197592294_LRCH3	Skipped exon	3	+	LRCH3	700	135	1.00256e-15	two,sided	Wilcoxon rank sum test with continuity correction	0.0206117	0.0217984	0.485149	0.61658	-0.00118679	-0.131432	down
SE_7_+_99074103_99075897_99075979_99077284_ZNF789	Skipped exon	7	+	ZNF789	296	67	4.97566e-05	two,sided	Wilcoxon rank sum test with continuity correction	0.033437	0.0289996	0.257143	0.387755	0.00443735	-0.130612	down
SE_19_-_38262204_38261237_38261047_38260737_ZNF573	Skipped exon	19	-	ZNF573	109	19	0.041061	two,sided	Wilcoxon rank sum test with continuity correction	0.00947663	0.0126317	0	0.130435	-0.00315504	-0.130435	down
SE_10_+_114711366_114724315_114724383_114799784_TCF7L2	Skipped exon	10	+	TCF7L2	582	136	7.05275e-14	two,sided	Wilcoxon rank sum test with continuity correction	0.0288491	0.031692	0.333333	0.463063	-0.00284287	-0.12973	down
SE_1_+_203764922_203765421_203765729_203770703_ZC3H11A	Skipped exon	1	+	ZC3H11A	652	118	1.62327e-13	two,sided	Wilcoxon rank sum test with continuity correction	0.0158309	0.030433	0.189466	0.319134	-0.014602	-0.129668	down
SE_12_+_1219513_1221381_1221464_1225032_ERC1	Skipped exon	12	+	ERC1	553	102	2.54925e-12	two,sided	Wilcoxon rank sum test with continuity correction	0.0273335	0.0186674	0.68	0.809524	0.0086661	-0.129524	down
SE_10_+_114918476_114920378_114920450_114925314_TCF7L2	Skipped exon	10	+	TCF7L2	233	80	2.18638e-08	two,sided	Wilcoxon rank sum test with continuity correction	0.036674	0.0224217	0.6	0.729412	0.0142523	-0.129412	down
SE_2_+_37468780_37469778_37469836_37471006_NDUFAF7	Skipped exon	2	+	NDUFAF7	652	136	1.90138e-09	two,sided	Wilcoxon rank sum test with continuity correction	0.0350969	0.0331068	0.642857	0.771712	0.0019901	-0.128855	down
SE_9_-_14120439_14102509_14102421_14088325_NFIB	Skipped exon	9	-	NFIB	500	139	1.16858e-10	two,sided	Wilcoxon rank sum test with continuity correction	0.0265292	0.0293801	0.333333	0.461883	-0.00285086	-0.12855	down
SE_3_+_9944748_9945081_9945096_9945716_IL17RE	Skipped exon	3	+	IL17RE	485	105	2.41608e-11	two,sided	Wilcoxon rank sum test with continuity correction	0.0281034	0.0215524	0.65625	0.784038	0.00655107	-0.127788	down
SE_6_-_30679189_30676134_30675343_30675231_MDC1	Skipped exon	6	-	MDC1	623	117	8.50789e-11	two,sided	Wilcoxon rank sum test with continuity correction	0.0248845	0.0259859	0.433333	0.560976	-0.00110137	-0.127642	down
SE_2_+_136396692_136399106_136399360_136402949_R3HDM1	Skipped exon	2	+	R3HDM1	693	136	2.31008e-19	two,sided	Wilcoxon rank sum test with continuity correction	0.0124275	0.0340778	0.122807	0.25	-0.0216503	-0.127193	down
SE_1_+_207959027_207963598_207963690_207966864_CD46	Skipped exon	1	+	CD46	774	156	2.68702e-35	two,sided	Wilcoxon rank sum test with continuity correction	0.00490998	0.0122666	0.133421	0.260106	-0.00735662	-0.126685	down
SE_6_+_43746655_43748469_43748540_43749693_VEGFA	Skipped exon	6	+	VEGFA	762	156	7.91707e-22	two,sided	Wilcoxon rank sum test with continuity correction	0.0144012	0.022018	0.262348	0.388014	-0.00761688	-0.125666	down
SE_6_-_86251703_86248582_86248556_86246642_SNX14	Skipped exon	6	-	SNX14	765	154	1.55019e-10	two,sided	Wilcoxon rank sum test with continuity correction	0.0289925	0.0312406	0.355556	0.480519	-0.00224809	-0.124964	down
SE_1_+_172520766_172522400_172522510_172525009_SUCO	Skipped exon	1	+	SUCO	659	113	7.19664e-16	two,sided	Wilcoxon rank sum test with continuity correction	0.017999	0.018379	0.571429	0.696335	-0.000379988	-0.124907	down
SE_1_+_174926686_174927028_174927310_174938414_RABGAP1L	Skipped exon	1	+	RABGAP1L	733	151	8.66167e-05	two,sided	Wilcoxon rank sum test with continuity correction	0.0746124	0.0757223	0.393258	0.517241	-0.00110988	-0.123983	down
SE_11_-_64397874_64394024_64393935_64390550_NRXN2	Skipped exon	11	-	NRXN2	117	18	0.0396551	two,sided	Wilcoxon rank sum test with continuity correction	0.0223038	0.0195554	0.310345	0.434056	0.00274838	-0.123711	down
SE_7_-_43679048_43671381_43670783_43649240_COA1	Skipped exon	7	-	COA1	453	50	0.0296465	two,sided	Wilcoxon rank sum test with continuity correction	0.0287058	0.0267668	0.210526	0.333333	0.00193894	-0.122807	down
SE_2_+_11913871_11916212_11916319_11919645_LPIN1	Skipped exon	2	+	LPIN1	474	119	7.96273e-05	two,sided	Wilcoxon rank sum test with continuity correction	0.0351457	0.035813	0.303337	0.425926	-0.000667364	-0.122589	down
SE_3_-_78700882_78696805_78696779_78695340_ROBO1	Skipped exon	3	-	ROBO1	520	105	2.53059e-05	two,sided	Wilcoxon rank sum test with continuity correction	0.0365617	0.0360774	0.25	0.372549	0.000484267	-0.122549	down
SE_10_-_120921852_120920593_120920567_120920481_SFXN4	Skipped exon	10	-	SFXN4	764	156	8.2529e-08	two,sided	Wilcoxon rank sum test with continuity correction	0.0266995	0.0163915	0.822676	0.94504	0.010308	-0.122365	down
SE_3_-_49933628_49933540_49933394_49933313_MST1R	Skipped exon	3	-	MST1R	540	96	4.9112e-07	two,sided	Wilcoxon rank sum test with continuity correction	0.0293668	0.0337927	0.579474	0.701064	-0.0044259	-0.12159	down
SE_11_-_71723941_71723488_71723447_71721900_NUMA1	Skipped exon	11	-	NUMA1	774	157	2.91708e-23	two,sided	Wilcoxon rank sum test with continuity correction	0.0178963	0.0163601	0.444151	0.565217	0.00153618	-0.121067	down
SE_4_-_53617097_53616996_53616877_53612110_ERVMER34-1	Skipped exon	4	-	ERVMER34-1	50	33	0.00162193	two,sided	Wilcoxon rank sum test with continuity correction	0.0279683	0.0234165	0.339744	0.459459	0.00455184	-0.119716	down
SE_10_-_38146113_38145460_38145363_38145265_ZNF248	Skipped exon	10	-	ZNF248	379	67	2.0263e-06	two,sided	Wilcoxon rank sum test with continuity correction	0.0295322	0.0258881	0.714286	0.833333	0.00364412	-0.119048	down
SE_22_-_26862192_26862070_26862017_26861517_HPS4	Skipped exon	22	-	HPS4	677	127	2.39713e-16	two,sided	Wilcoxon rank sum test with continuity correction	0.0126028	0.0269795	0.0909091	0.209302	-0.0143767	-0.118393	down
SE_X_+_134703356_134704361_134704471_134706740_DDX26B	Skipped exon	X	+	DDX26B	173	97	1.34039e-06	two,sided	Wilcoxon rank sum test with continuity correction	0.0380416	0.0229799	0.615385	0.733333	0.0150617	-0.117949	down
SE_17_-_27413456_27412666_27412622_27409456_MYO18A	Skipped exon	17	-	MYO18A	772	156	4.83295e-13	two,sided	Wilcoxon rank sum test with continuity correction	0.0211465	0.0370711	0.193673	0.310962	-0.0159247	-0.117288	down
SE_16_-_74700684_74698643_74698522_74695349_RFWD3	Skipped exon	16	-	RFWD3	177	56	0.000815035	two,sided	Wilcoxon rank sum test with continuity correction	0.0504926	0.0410522	0.52	0.637147	0.00944033	-0.117147	down
SE_11_-_95621320_95620848_95620776_95615660_MTMR2	Skipped exon	11	-	MTMR2	327	86	4.65089e-10	two,sided	Wilcoxon rank sum test with continuity correction	0.0248864	0.0274518	0.459459	0.575758	-0.00256542	-0.116298	down
SE_2_+_152324660_152324988_152325065_152325155_RIF1	Skipped exon	2	+	RIF1	728	145	3.40063e-17	two,sided	Wilcoxon rank sum test with continuity correction	0.0145913	0.0152894	0.619048	0.73494	-0.000698109	-0.115892	down
SE_4_+_114267178_114269432_114269464_114271384_ANK2	Skipped exon	4	+	ANK2	90	15	0.036507	two,sided	Wilcoxon rank sum test with continuity correction	0.0209791	0.0349921	0.134234	0.25	-0.014013	-0.115766	down
SE_2_+_102477448_102480283_102480513_102481392_MAP4K4	Skipped exon	2	+	MAP4K4	607	136	1.3711e-22	two,sided	Wilcoxon rank sum test with continuity correction	0.00505146	0.0155983	0.05	0.165751	-0.0105469	-0.115751	down
SE_22_-_29949660_29946832_29946717_29945147_THOC5	Skipped exon	22	-	THOC5	534	123	0.00789778	two,sided	Wilcoxon rank sum test with continuity correction	0.0934463	0.0713871	0.494652	0.609467	0.0220593	-0.114816	down
SE_17_+_6352727_6353348_6353392_6353682_FAM64A	Skipped exon	17	+	FAM64A	444	139	9.72983e-11	two,sided	Wilcoxon rank sum test with continuity correction	0.025923	0.0185826	0.75	0.864407	0.00734041	-0.114407	down
SE_6_-_30294131_30282259_30282046_30264014_HCG18	Skipped exon	6	-	HCG18	579	123	8.14094e-09	two,sided	Wilcoxon rank sum test with continuity correction	0.0230518	0.0224455	0.285714	0.4	0.000606221	-0.114286	down
SE_19_-_7152737_7150543_7150508_7143101_INSR	Skipped exon	19	-	INSR	693	125	2.73126e-08	two,sided	Wilcoxon rank sum test with continuity correction	0.0211093	0.0284522	0.313433	0.427184	-0.0073429	-0.113752	down
SE_12_-_31478958_31458057_31457916_31451158_FAM60A	Skipped exon	12	-	FAM60A	642	138	7.32293e-18	two,sided	Wilcoxon rank sum test with continuity correction	0.0137122	0.0140103	0.20745	0.319686	-0.000298136	-0.112236	down
SE_1_-_33149859_33149690_33149611_33147461_SYNC	Skipped exon	1	-	SYNC	674	66	0.00126182	two,sided	Wilcoxon rank sum test with continuity correction	0.026583	0.0409544	0.316228	0.428333	-0.0143714	-0.112105	down
SE_1_+_28733974_28784343_28784370_28785596_PHACTR4	Skipped exon	1	+	PHACTR4	515	85	1.50961e-19	two,sided	Wilcoxon rank sum test with continuity correction	0.0024635	0.0248231	0	0.111111	-0.0223596	-0.111111	down
SE_1_-_53746259_53742750_53742364_53741425_LRP8	Skipped exon	1	-	LRP8	49	54	0.0283786	two,sided	Wilcoxon rank sum test with continuity correction	0.0161295	0.015926	0	0.111111	0.00020355	-0.111111	down
SE_X_+_44920664_44921892_44921993_44922667_KDM6A	Skipped exon	X	+	KDM6A	678	119	1.01908e-11	two,sided	Wilcoxon rank sum test with continuity correction	0.0165989	0.0194482	0.575379	0.686275	-0.00284934	-0.110896	down
SE_11_+_129992408_129993507_129993674_129996595_APLP2	Skipped exon	11	+	APLP2	772	157	1.38596e-14	two,sided	Wilcoxon rank sum test with continuity correction	0.0134999	0.016522	0.415467	0.526316	-0.00302205	-0.110848	down
SE_1_+_245133745_245165423_245165534_245180544_EFCAB2	Skipped exon	1	+	EFCAB2	522	78	0.000106549	two,sided	Wilcoxon rank sum test with continuity correction	0.0240998	0.0356257	0.294118	0.404853	-0.0115259	-0.110735	down
SE_20_+_34043572_34046125_34046195_34047803_CEP250	Skipped exon	20	+	CEP250	72	19	0.0270267	two,sided	Wilcoxon rank sum test with continuity correction	0.0167972	0.0122561	0.8898	1	0.0045411	-0.1102	down
SE_18_-_22931969_22930957_22930871_22902151_ZNF521	Skipped exon	18	-	ZNF521	160	58	0.000197473	two,sided	Wilcoxon rank sum test with continuity correction	0.0201031	0.0136417	0.758788	0.868817	0.00646145	-0.110029	down
SE_6_+_30610024_30610545_30610788_30613672_ATAT1	Skipped exon	6	+	ATAT1	455	108	2.38444e-08	two,sided	Wilcoxon rank sum test with continuity correction	0.0332503	0.0255995	0.583333	0.692869	0.00765085	-0.109536	down
SE_20_+_43160619_43211226_43211372_43218438_PKIG	Skipped exon	20	+	PKIG	764	153	0.000305987	two,sided	Wilcoxon rank sum test with continuity correction	0.0732105	0.0850821	0.349897	0.458333	-0.0118716	-0.108436	down
SE_11_+_124746828_124747057_124747205_124747415_ROBO3	Skipped exon	11	+	ROBO3	24	22	0.0094648	two,sided	Wilcoxon rank sum test with continuity correction	0.0278413	0.0197256	0.792857	0.900966	0.00811569	-0.108109	down
SE_6_+_7232140_7240671_7240835_7246657_RREB1	Skipped exon	6	+	RREB1	675	119	3.87641e-09	two,sided	Wilcoxon rank sum test with continuity correction	0.0202794	0.0317987	0.340909	0.448276	-0.0115192	-0.107367	down
SE_6_+_43746655_43748469_43748522_43749693_VEGFA	Skipped exon	6	+	VEGFA	760	156	2.46774e-21	two,sided	Wilcoxon rank sum test with continuity correction	0.00918066	0.0151008	0.131827	0.238847	-0.0059201	-0.10702	down
SE_19_-_53619566_53619177_53618957_53618560_ZNF415	Skipped exon	19	-	ZNF415	149	8	0.0475364	two,sided	Wilcoxon rank sum test with continuity correction	0.0244052	0.0332024	0.185185	0.291506	-0.00879723	-0.106321	down
SE_X_-_100306806_100306722_100306633_100297301_TRMT2B	Skipped exon	X	-	TRMT2B	195	32	0.0493302	two,sided	Wilcoxon rank sum test with continuity correction	0.0351505	0.0427713	0.416667	0.522727	-0.00762077	-0.106061	down
SE_3_-_12791259_12790291_12790154_12784006_TMEM40	Skipped exon	3	-	TMEM40	263	87	0.000154081	two,sided	Wilcoxon rank sum test with continuity correction	0.0208841	0.0270594	0.669903	0.775862	-0.00617523	-0.105959	down
SE_9_-_99284788_99278074_99277931_99272071_CDC14B	Skipped exon	9	-	CDC14B	188	58	3.85034e-06	two,sided	Wilcoxon rank sum test with continuity correction	0.0252326	0.0317799	0.4699	0.573593	-0.00654729	-0.103693	down
SE_2_-_20482708_20478580_20478344_20463221_PUM2	Skipped exon	2	-	PUM2	737	147	2.69442e-20	two,sided	Wilcoxon rank sum test with continuity correction	0.0110654	0.0148781	0.598616	0.702128	-0.00381271	-0.103512	down
SE_2_-_55806815_55805478_55805383_55804492_SMEK2	Skipped exon	2	-	SMEK2	749	152	2.26403e-17	two,sided	Wilcoxon rank sum test with continuity correction	0.0114006	0.0134582	0.447552	0.550943	-0.00205759	-0.10339	down
SE_3_-_58923374_58899590_58899434_58870435_C3orf67	Skipped exon	3	-	C3orf67	213	36	0.00448536	two,sided	Wilcoxon rank sum test with continuity correction	0.0251357	0.0130687	0.764706	0.867965	0.012067	-0.103259	down
SE_1_+_244999058_245005246_245005360_245005497_COX20	Skipped exon	1	+	COX20	774	157	5.50939e-12	two,sided	Wilcoxon rank sum test with continuity correction	0.0141829	0.0204596	0.496675	0.599261	-0.00627672	-0.102586	down
SE_9_+_114394023_114405137_114405374_114409387_DNAJC25	Skipped exon	9	+	DNAJC25	530	95	2.41877e-06	two,sided	Wilcoxon rank sum test with continuity correction	0.0355767	0.04761	0.391304	0.493671	-0.0120333	-0.102367	down
SE_21_-_40720218_40719404_40719305_40717884_HMGN1	Skipped exon	21	-	HMGN1	680	133	2.80509e-15	two,sided	Wilcoxon rank sum test with continuity correction	0.0134486	0.0196138	0.176471	0.278689	-0.00616514	-0.102218	down
SE_5_+_162891808_162894707_162894754_162896647_HMMR	Skipped exon	5	+	HMMR	468	117	1.07161e-08	two,sided	Wilcoxon rank sum test with continuity correction	0.0300046	0.0284081	0.269697	0.371429	0.00159644	-0.101732	down
SE_14_-_71204962_71202746_71202678_71201215_MAP3K9	Skipped exon	14	-	MAP3K9	127	20	0.000327077	two,sided	Wilcoxon rank sum test with continuity correction	0.00473064	0.0117016	0	0.101299	-0.00697092	-0.101299	down
SE_3_-_132416104_132415657_132415575_132413809_NPHP3	Skipped exon	3	-	NPHP3	424	69	0.0279677	two,sided	Wilcoxon rank sum test with continuity correction	0.0502693	0.0572249	0.365467	0.466667	-0.00695565	-0.1012	down
SE_12_+_27110676_27113448_27113561_27116275_FGFR1OP2	Skipped exon	12	+	FGFR1OP2	773	156	3.01166e-12	two,sided	Wilcoxon rank sum test with continuity correction	0.0262785	0.0302083	0.428571	0.529718	-0.00392976	-0.101146	down
SE_10_+_35485070_35490379_35490414_35495823_CREM	Skipped exon	10	+	CREM	186	57	4.73287e-05	two,sided	Wilcoxon rank sum test with continuity correction	0.0270973	0.0178959	0.428571	0.529412	0.00920141	-0.10084	down
SE_5_-_43514908_43509477_43509247_43508768_C5orf34	Skipped exon	5	-	C5orf34	104	47	0.00254485	two,sided	Wilcoxon rank sum test with continuity correction	0.0245421	0.0170448	0.638695	0.73913	0.0074973	-0.100436	down
SE_6_-_127648147_127637647_127637595_127636041_ECHDC1	Skipped exon	6	-	ECHDC1	713	151	7.55029e-19	two,sided	Wilcoxon rank sum test with continuity correction	0.0113754	0.0204014	0.802817	0.702381	-0.00902607	0.100436	up
SE_9_+_36581736_36583624_36583709_36589533_MELK	Skipped exon	9	+	MELK	460	128	1.65689e-14	two,sided	Wilcoxon rank sum test with continuity correction	0.0148605	0.00941074	0.780673	0.680237	0.0054498	0.100436	up
SE_12_+_53898599_53898919_53899046_53899433_TARBP2	Skipped exon	12	+	TARBP2	773	157	5.29547e-37	two,sided	Wilcoxon rank sum test with continuity correction	0.00377515	0.00947532	0.90991	0.808696	-0.00570016	0.101214	up
SE_19_-_48866548_48863440_48863329_48848611_TMEM143	Skipped exon	19	-	TMEM143	209	17	0.0036243	two,sided	Wilcoxon rank sum test with continuity correction	0.024823	0.0224143	0.714286	0.612903	0.00240869	0.101382	up
SE_15_-_99785594_99781764_99781570_99768937_TTC23	Skipped exon	15	-	TTC23	200	52	0.00405843	two,sided	Wilcoxon rank sum test with continuity correction	0.0149958	0.0256238	0.851852	0.750277	-0.010628	0.101574	up
SE_7_-_30601082_30591795_30591716_30590397_LOC401320	Skipped exon	7	-	LOC401320	366	35	0.0127379	two,sided	Wilcoxon rank sum test with continuity correction	0.0352508	0.0256443	0.583333	0.481481	0.00960649	0.101852	up
SE_16_-_29884561_29884064_29884026_29883847_SEZ6L2	Skipped exon	16	-	SEZ6L2	726	153	4.72591e-24	two,sided	Wilcoxon rank sum test with continuity correction	0.00919305	0.0079017	0.773329	0.670932	0.00129135	0.102397	up
SE_19_-_51013543_51010956_51010831_51009829_JOSD2	Skipped exon	19	-	JOSD2	774	157	2.17498e-42	two,sided	Wilcoxon rank sum test with continuity correction	0.00297167	0.00823512	0.933061	0.830619	-0.00526345	0.102443	up
SE_15_-_88678332_88671965_88671942_88670457_NTRK3	Skipped exon	15	-	NTRK3	131	44	0.00346721	two,sided	Wilcoxon rank sum test with continuity correction	0.024321	0.0262887	0.571429	0.46886	-0.00196774	0.102568	up
SE_9_-_131586351_131586173_131586026_131585112_C9orf114	Skipped exon	9	-	C9orf114	768	154	5.14622e-37	two,sided	Wilcoxon rank sum test with continuity correction	0.00297259	0.00848065	0.963303	0.860316	-0.00550806	0.102987	up
SE_19_+_41120352_41123006_41123130_41125252_LTBP4	Skipped exon	19	+	LTBP4	749	150	6.23056e-13	two,sided	Wilcoxon rank sum test with continuity correction	0.0149933	0.0218854	0.594937	0.491624	-0.00689216	0.103312	up
SE_7_+_76091153_76092862_76093026_76109738_DTX2	Skipped exon	7	+	DTX2	471	107	0.00123887	two,sided	Wilcoxon rank sum test with continuity correction	0.0171828	0.0366975	1	0.896552	-0.0195147	0.103448	up
SE_14_+_24025552_24025952_24026513_24027904_THTPA	Skipped exon	14	+	THTPA	740	136	3.54276e-07	two,sided	Wilcoxon rank sum test with continuity correction	0.0276534	0.0287994	0.61194	0.508479	-0.00114601	0.103462	up
SE_15_-_42492094_42484296_42484264_42483758_VPS39	Skipped exon	15	-	VPS39	697	120	7.14839e-10	two,sided	Wilcoxon rank sum test with continuity correction	0.043966	0.018691	0.220779	0.117265	0.025275	0.103514	up
SE_7_-_50823584_50800065_50799969_50771605_GRB10	Skipped exon	7	-	GRB10	493	112	9.64243e-13	two,sided	Wilcoxon rank sum test with continuity correction	0.0186812	0.0209725	0.555556	0.451411	-0.00229135	0.104145	up
SE_11_+_19138823_19164525_19164670_19167728_ZDHHC13	Skipped exon	11	+	ZDHHC13	616	125	6.20966e-15	two,sided	Wilcoxon rank sum test with continuity correction	0.00755633	0.0136043	0.9375	0.833333	-0.00604799	0.104167	up
SE_3_-_146262254_146254352_146254327_146251337_PLSCR1	Skipped exon	3	-	PLSCR1	762	156	2.29413e-21	two,sided	Wilcoxon rank sum test with continuity correction	0.0083012	0.0143216	0.886127	0.781945	-0.00602042	0.104183	up
SE_1_+_39929358_39930767_39930784_39934287_MACF1	Skipped exon	1	+	MACF1	766	157	1.12177e-08	two,sided	Wilcoxon rank sum test with continuity correction	0.020094	0.0292007	0.635826	0.53125	-0.00910666	0.104576	up
SE_2_+_236817550_236839409_236839567_236877106_AGAP1	Skipped exon	2	+	AGAP1	697	123	7.68404e-11	two,sided	Wilcoxon rank sum test with continuity correction	0.0179517	0.0201531	0.505155	0.4	-0.00220139	0.105155	up
SE_4_+_142558377_142577339_142577460_142609975_IL15	Skipped exon	4	+	IL15	45	29	0.042367	two,sided	Wilcoxon rank sum test with continuity correction	0.00971428	0.00496909	1	0.894737	0.0047452	0.105263	up
SE_22_+_50874881_50875417_50875497_50875935_PPP6R2	Skipped exon	22	+	PPP6R2	774	156	3.36714e-18	two,sided	Wilcoxon rank sum test with continuity correction	0.0100807	0.013863	0.759828	0.654556	-0.00378231	0.105272	up
SE_3_+_158289180_158306641_158306713_158310223_MLF1	Skipped exon	3	+	MLF1	693	147	6.35568e-10	two,sided	Wilcoxon rank sum test with continuity correction	0.0244419	0.0172373	0.254902	0.148936	0.00720457	0.105966	up
SE_7_+_129710649_129736761_129736847_129756285_KLHDC10	Skipped exon	7	+	KLHDC10	352	61	0.0175219	two,sided	Wilcoxon rank sum test with continuity correction	0.0883202	0.0918833	0.5	0.393939	-0.00356309	0.106061	up
SE_22_-_21983597_21983476_21983299_21983076_YDJC	Skipped exon	22	-	YDJC	575	129	1.94536e-11	two,sided	Wilcoxon rank sum test with continuity correction	0.0185023	0.0220981	0.861111	0.754923	-0.00359581	0.106188	up
SE_8_+_146054475_146054863_146054989_146062776_ZNF7	Skipped exon	8	+	ZNF7	499	91	9.68281e-08	two,sided	Wilcoxon rank sum test with continuity correction	0.00905545	0.0118564	0.959184	0.852941	-0.00280096	0.106242	up
SE_1_+_114448397_114449618_114449783_114450631_DCLRE1B	Skipped exon	1	+	DCLRE1B	615	135	3.33031e-13	two,sided	Wilcoxon rank sum test with continuity correction	0.0186568	0.0214742	0.820896	0.714286	-0.00281746	0.10661	up
SE_20_+_9382237_9385960_9385995_9388564_PLCB4	Skipped exon	20	+	PLCB4	305	92	7.64709e-06	two,sided	Wilcoxon rank sum test with continuity correction	0.0327733	0.0225484	0.555556	0.448894	0.0102249	0.106661	up
SE_17_-_4462853_4462733_4462638_4462352_GGT6	Skipped exon	17	-	GGT6	449	78	0.000592073	two,sided	Wilcoxon rank sum test with continuity correction	0.0240539	0.0285065	0.5	0.393327	-0.00445265	0.106673	up
SE_3_+_193336725_193343881_193343991_193349401_OPA1	Skipped exon	3	+	OPA1	714	141	3.702e-13	two,sided	Wilcoxon rank sum test with continuity correction	0.0194715	0.0180321	0.51099	0.403846	0.00143941	0.107144	up
SE_6_-_158579305_158576383_158576347_158571621_SERAC1	Skipped exon	6	-	SERAC1	151	48	0.00438094	two,sided	Wilcoxon rank sum test with continuity correction	0.0287782	0.0363686	0.777778	0.670543	-0.00759031	0.107235	up
SE_6_-_31607976_31607423_31607277_31607003_BAG6	Skipped exon	6	-	BAG6	774	157	7.88894e-28	two,sided	Wilcoxon rank sum test with continuity correction	0.00661232	0.00915364	0.718795	0.611111	-0.00254132	0.107684	up
SE_19_-_1011366_1011094_1010990_1010894_TMEM259	Skipped exon	19	-	TMEM259	91	41	0.0135637	two,sided	Wilcoxon rank sum test with continuity correction	0.039381	0.0402142	0.8	0.692308	-0.00083323	0.107692	up
SE_17_+_42265111_42265275_42265377_42266303_TMUB2	Skipped exon	17	+	TMUB2	736	140	6.31229e-12	two,sided	Wilcoxon rank sum test with continuity correction	0.0182567	0.0201372	0.676768	0.568796	-0.00188045	0.107971	up
SE_11_-_61318856_61313727_61313503_61300596_SYT7	Skipped exon	11	-	SYT7	566	100	9.57329e-05	two,sided	Wilcoxon rank sum test with continuity correction	0.0395895	0.0268581	0.305235	0.197222	0.0127314	0.108013	up
SE_15_+_41102955_41104897_41105100_41105536_ZFYVE19	Skipped exon	15	+	ZFYVE19	774	157	4.06782e-15	two,sided	Wilcoxon rank sum test with continuity correction	0.0131503	0.024848	0.813402	0.705263	-0.0116978	0.108139	up
SE_15_-_74282692_74281598_74281449_74281143_STOML1	Skipped exon	15	-	STOML1	741	143	4.01765e-23	two,sided	Wilcoxon rank sum test with continuity correction	0.0108524	0.0167037	0.862069	0.753846	-0.00585133	0.108223	up
SE_8_+_90770461_90775057_90775210_90777569_RIPK2	Skipped exon	8	+	RIPK2	727	153	1.10652e-16	two,sided	Wilcoxon rank sum test with continuity correction	0.0153921	0.0223129	0.769231	0.6609	-0.00692077	0.108331	up
SE_11_+_65156999_65161044_65161145_65161512_FRMD8	Skipped exon	11	+	FRMD8	737	147	3.79633e-25	two,sided	Wilcoxon rank sum test with continuity correction	0.00591803	0.0129373	0.938144	0.829787	-0.00701923	0.108357	up
SE_1_+_150298339_150300016_150300111_150300779_PRPF3	Skipped exon	1	+	PRPF3	755	154	1.35262e-26	two,sided	Wilcoxon rank sum test with continuity correction	0.0150952	0.00568428	0.219638	0.111111	0.00941088	0.108527	up
SE_X_+_47028897_47030427_47030657_47032527_RBM10	Skipped exon	X	+	RBM10	715	142	1.62489e-14	two,sided	Wilcoxon rank sum test with continuity correction	0.0170193	0.0226816	0.697674	0.589022	-0.00566226	0.108653	up
SE_5_+_65350779_65370852_65371058_65372144_ERBB2IP	Skipped exon	5	+	ERBB2IP	748	150	1.85075e-18	two,sided	Wilcoxon rank sum test with continuity correction	0.00986129	0.0165504	0.839387	0.730566	-0.00668907	0.108821	up
SE_16_+_67038127_67038696_67038776_67039143_CES4A	Skipped exon	16	+	CES4A	300	20	3.85778e-05	two,sided	Wilcoxon rank sum test with continuity correction	0.00344369	0.01914	1	0.890671	-0.0156963	0.109329	up
SE_X_-_118763281_118759342_118759298_118750705_SEPT6	Skipped exon	X	-	SEPT6	698	141	2.72031e-08	two,sided	Wilcoxon rank sum test with continuity correction	0.0111935	0.0433671	1	0.89011	-0.0321737	0.10989	up
SE_12_+_120509605_120510315_120510533_120518691_CCDC64	Skipped exon	12	+	CCDC64	671	109	3.3929e-08	two,sided	Wilcoxon rank sum test with continuity correction	0.0149732	0.0269449	0.81	0.7	-0.0119717	0.11	up
SE_X_-_64754360_64753615_64753490_64752510_LAS1L	Skipped exon	X	-	LAS1L	767	154	8.26853e-32	two,sided	Wilcoxon rank sum test with continuity correction	0.006842	0.0139775	0.966667	0.856629	-0.00713548	0.110038	up
SE_9_-_132687239_132686305_132686123_132671278_FNBP1	Skipped exon	9	-	FNBP1	724	144	1.24964e-08	two,sided	Wilcoxon rank sum test with continuity correction	0.0311493	0.0384547	0.770303	0.659678	-0.0073054	0.110626	up
SE_X_+_123094716_123155217_123155281_123156381_STAG2	Skipped exon	X	+	STAG2	737	149	2.70315e-07	two,sided	Wilcoxon rank sum test with continuity correction	0.0268404	0.0195885	0.233333	0.121951	0.00725189	0.111382	up
SE_17_+_79412707_79413764_79413856_79414062_BAHCC1	Skipped exon	17	+	BAHCC1	260	69	0.000260169	two,sided	Wilcoxon rank sum test with continuity correction	0.0307941	0.0411245	0.540064	0.428571	-0.0103305	0.111493	up
SE_1_+_155033308_155033894_155033965_155034721_ADAM15	Skipped exon	1	+	ADAM15	774	157	2.88652e-12	two,sided	Wilcoxon rank sum test with continuity correction	0.0258356	0.021842	0.386958	0.275424	0.00399368	0.111534	up
SE_1_-_45965017_45963055_45962971_45962295_CCDC163P	Skipped exon	1	-	CCDC163P	122	39	0.0379832	two,sided	Wilcoxon rank sum test with continuity correction	0.0290602	0.0434162	0.826087	0.714286	-0.014356	0.111801	up
SE_1_+_155033308_155034380_155034451_155034721_ADAM15	Skipped exon	1	+	ADAM15	774	157	6.90917e-09	two,sided	Wilcoxon rank sum test with continuity correction	0.0313951	0.0378242	0.584015	0.472091	-0.00642909	0.111924	up
SE_1_+_908390_908566_908706_908880_PLEKHN1	Skipped exon	1	+	PLEKHN1	270	66	9.00405e-08	two,sided	Wilcoxon rank sum test with continuity correction	0.00656897	0.0282063	1	0.887781	-0.0216373	0.112219	up
SE_1_+_46033849_46034157_46034356_46034599_AKR1A1	Skipped exon	1	+	AKR1A1	774	157	6.18635e-46	two,sided	Wilcoxon rank sum test with continuity correction	0.00244229	0.00906894	0.939941	0.826923	-0.00662666	0.113018	up
SE_X_-_54022126_54020336_54020034_54019272_PHF8	Skipped exon	X	-	PHF8	722	140	7.8693e-17	two,sided	Wilcoxon rank sum test with continuity correction	0.0124849	0.0165442	0.68	0.566916	-0.00405927	0.113084	up
SE_20_-_34252682_34246936_34246852_34220845_CPNE1/RBM12	Skipped exon	20	-	CPNE1/RBM12	755	152	2.12133e-14	two,sided	Wilcoxon rank sum test with continuity correction	0.0226227	0.0206308	0.367925	0.254725	0.00199187	0.113199	up
SE_19_+_50305398_50305791_50305856_50306206_AP2A1	Skipped exon	19	+	AP2A1	772	157	4.45363e-08	two,sided	Wilcoxon rank sum test with continuity correction	0.0277932	0.0143344	0.113254	0	0.0134588	0.113254	up
SE_12_-_48213550_48196057_48196007_48192755_HDAC7	Skipped exon	12	-	HDAC7	458	66	6.95756e-07	two,sided	Wilcoxon rank sum test with continuity correction	0.0158045	0.0227209	0.826087	0.712698	-0.00691644	0.113389	up
SE_13_-_50007454_49975406_49975269_49957077_CAB39L	Skipped exon	13	-	CAB39L	607	94	0.0116007	two,sided	Wilcoxon rank sum test with continuity correction	0.0481837	0.0855755	0.40625	0.292857	-0.0373918	0.113393	up
SE_4_-_170477083_170477002_170476871_170459062_NEK1	Skipped exon	4	-	NEK1	536	89	1.8873e-08	two,sided	Wilcoxon rank sum test with continuity correction	0.0252998	0.0159379	0.269231	0.155556	0.00936192	0.113675	up
SE_6_+_30525227_30525927_30525989_30529611_PRR3	Skipped exon	6	+	PRR3	423	93	5.62083e-06	two,sided	Wilcoxon rank sum test with continuity correction	0.0316156	0.0316586	0.583333	0.469388	-4.29615e-05	0.113946	up
SE_3_+_129170841_129180071_129180147_129182403_IFT122	Skipped exon	3	+	IFT122	684	123	2.09231e-13	two,sided	Wilcoxon rank sum test with continuity correction	0.0195705	0.0216341	0.714286	0.6	-0.0020636	0.114286	up
SE_16_+_692249_696472_696608_697417_FAM195A	Skipped exon	16	+	FAM195A	730	127	1.29575e-11	two,sided	Wilcoxon rank sum test with continuity correction	0.058825	0.0473255	0.458333	0.34375	0.0114995	0.114583	up
SE_1_-_161043510_161043089_161043015_161042675_PVRL4	Skipped exon	1	-	PVRL4	759	151	2.21504e-16	two,sided	Wilcoxon rank sum test with continuity correction	0.0126373	0.0161434	0.757895	0.643243	-0.00350614	0.114651	up
SE_7_+_74991358_74993902_74994025_74994524_STAG3L1	Skipped exon	7	+	STAG3L1	557	115	0.00258231	two,sided	Wilcoxon rank sum test with continuity correction	0.0709177	0.084716	0.551839	0.43662	-0.0137983	0.11522	up
SE_2_-_238305370_238303847_238303230_238296827_COL6A3	Skipped exon	2	-	COL6A3	617	93	2.21993e-12	two,sided	Wilcoxon rank sum test with continuity correction	0.0155432	0.0197982	0.372385	0.257143	-0.00425501	0.115242	up
SE_6_-_36353311_36343812_36343648_36341355_ETV7	Skipped exon	6	-	ETV7	420	116	1.37769e-19	two,sided	Wilcoxon rank sum test with continuity correction	0.0143003	0.0140355	0.826087	0.710404	0.000264792	0.115683	up
SE_19_+_52909896_52917457_52917621_52918377_ZNF528	Skipped exon	19	+	ZNF528	519	53	0.000700592	two,sided	Wilcoxon rank sum test with continuity correction	0.0423704	0.0329845	0.315789	0.2	0.00938594	0.115789	up
SE_19_-_48866548_48863433_48863329_48848611_TMEM143	Skipped exon	19	-	TMEM143	430	41	0.000841287	two,sided	Wilcoxon rank sum test with continuity correction	0.0161056	0.0219474	0.84	0.724138	-0.00584176	0.115862	up
SE_1_+_39945681_39946592_39946702_39950273_MACF1	Skipped exon	1	+	MACF1	774	157	1.2575e-14	two,sided	Wilcoxon rank sum test with continuity correction	0.0171309	0.0218801	0.570812	0.454855	-0.00474919	0.115957	up
SE_4_-_15982045_15981527_15981504_15972705_PROM1	Skipped exon	4	-	PROM1	310	134	5.17546e-14	two,sided	Wilcoxon rank sum test with continuity correction	0.0166661	0.0183056	0.841053	0.72477	-0.00163955	0.116283	up
SE_3_+_50211783_50212529_50212621_50214201_SEMA3F	Skipped exon	3	+	SEMA3F	756	146	2.20189e-21	two,sided	Wilcoxon rank sum test with continuity correction	0.0121251	0.0198942	0.556317	0.439965	-0.00776911	0.116352	up
SE_19_-_11343879_11342965_11342861_11339711_DOCK6	Skipped exon	19	-	DOCK6	438	86	1.31101e-05	two,sided	Wilcoxon rank sum test with continuity correction	0.0190814	0.0350374	0.931034	0.814384	-0.015956	0.11665	up
SE_22_+_31519105_31520128_31520249_31520831_INPP5J	Skipped exon	22	+	INPP5J	565	19	0.0163072	two,sided	Wilcoxon rank sum test with continuity correction	0.0248622	0.0206059	0.45	0.333333	0.00425627	0.116667	up
SE_21_+_39494505_39526527_39526623_39528398_DSCR8	Skipped exon	21	+	DSCR8	22	17	0.0440035	two,sided	Wilcoxon rank sum test with continuity correction	0.206836	0.0129487	0.21264	0.0955414	0.193887	0.117099	up
SE_4_-_104095893_104084710_104084636_104084413_CENPE	Skipped exon	4	-	CENPE	149	56	3.91551e-06	two,sided	Wilcoxon rank sum test with continuity correction	0.0339114	0.0369139	0.517241	0.4	-0.00300253	0.117241	up
SE_14_-_23559731_23559310_23559191_23551045_ACIN1	Skipped exon	14	-	ACIN1	744	141	1.84695e-17	two,sided	Wilcoxon rank sum test with continuity correction	0.0147557	0.0159155	0.591837	0.474453	-0.00115982	0.117384	up
SE_2_-_70312679_70310819_70310670_70278437_PCBP1-AS1	Skipped exon	2	-	PCBP1-AS1	615	107	1.44845e-10	two,sided	Wilcoxon rank sum test with continuity correction	0.025326	0.0275452	0.578947	0.461538	-0.00221922	0.117409	up
SE_5_+_118539131_118542529_118542591_118552596_DMXL1	Skipped exon	5	+	DMXL1	691	116	4.14345e-22	two,sided	Wilcoxon rank sum test with continuity correction	0.014966	0.00482291	0.15942	0.0416018	0.0101431	0.117818	up
SE_5_-_70363321_70361049_70360952_70358623_GTF2H2	Skipped exon	5	-	GTF2H2	351	70	0.00350321	two,sided	Wilcoxon rank sum test with continuity correction	0.0672016	0.0656958	0.619048	0.5	0.00150572	0.119048	up
SE_18_-_47801347_47800723_47800556_47800233_MBD1	Skipped exon	18	-	MBD1	760	156	2.03921e-26	two,sided	Wilcoxon rank sum test with continuity correction	0.00923191	0.0194142	0.857143	0.737705	-0.0101822	0.119438	up
SE_12_-_76881290_76853675_76853639_76844768_OSBPL8	Skipped exon	12	-	OSBPL8	548	90	0.000616431	two,sided	Wilcoxon rank sum test with continuity correction	0.0310336	0.0367002	0.35354	0.233882	-0.00566664	0.119658	up
SE_17_+_78075424_78075610_78075689_78078354_GAA	Skipped exon	17	+	GAA	708	127	5.9672e-10	two,sided	Wilcoxon rank sum test with continuity correction	0.0156247	0.0288363	0.849166	0.729323	-0.0132116	0.119843	up
SE_12_+_58112965_58113882_58114046_58114189_OS9	Skipped exon	12	+	OS9	774	157	2.40585e-31	two,sided	Wilcoxon rank sum test with continuity correction	0.00738291	0.0121555	0.687487	0.567416	-0.00477263	0.120071	up
SE_13_+_28752072_28771322_28771483_28794368_PAN3	Skipped exon	13	+	PAN3	634	112	9.32532e-17	two,sided	Wilcoxon rank sum test with continuity correction	0.0127376	0.0146261	0.565217	0.445114	-0.00188856	0.120104	up
SE_11_+_35211612_35218293_35218421_35219668_CD44	Skipped exon	11	+	CD44	724	145	3.57771e-23	two,sided	Wilcoxon rank sum test with continuity correction	0.0298823	0.00785633	0.206518	0.0860104	0.0220259	0.120508	up
SE_19_-_15540397_15539319_15538921_15538344_WIZ	Skipped exon	19	-	WIZ	749	152	1.92536e-20	two,sided	Wilcoxon rank sum test with continuity correction	0.012043	0.0174541	0.724138	0.603582	-0.00541109	0.120556	up
SE_1_+_144615303_144617150_144617252_144618082_NBPF9/NBPF8	Skipped exon	1	+	NBPF9/NBPF8	411	89	0.00130095	two,sided	Wilcoxon rank sum test with continuity correction	0.0518602	0.0542924	0.555556	0.434783	-0.00243228	0.120773	up
SE_11_+_27661552_27679788_27680009_27680718_BDNF-AS	Skipped exon	11	+	BDNF-AS	355	44	0.00138705	two,sided	Wilcoxon rank sum test with continuity correction	0.0297294	0.0443902	0.793103	0.672043	-0.0146608	0.12106	up
SE_3_+_58116635_58117654_58117746_58118535_FLNB	Skipped exon	3	+	FLNB	754	147	1.46274e-16	two,sided	Wilcoxon rank sum test with continuity correction	0.0169538	0.0136416	0.226874	0.105263	0.0033122	0.121611	up
SE_3_-_167759180_167758657_167758574_167754782_GOLIM4	Skipped exon	3	-	GOLIM4	732	138	4.67574e-17	two,sided	Wilcoxon rank sum test with continuity correction	0.0122031	0.0298195	0.881452	0.75957	-0.0176165	0.121882	up
SE_17_-_38064429_38063240_38063214_38062524_GSDMB	Skipped exon	17	-	GSDMB	132	27	0.0271075	two,sided	Wilcoxon rank sum test with continuity correction	0.0123333	0.0487782	0.9	0.777778	-0.036445	0.122222	up
SE_19_+_55853414_55853583_55853748_55854110_SUV420H2	Skipped exon	19	+	SUV420H2	670	121	2.48625e-16	two,sided	Wilcoxon rank sum test with continuity correction	0.0143987	0.0188791	0.9	0.777778	-0.00448048	0.122222	up
SE_3_-_197350091_197349201_197349058_197348739_LOC220729	Skipped exon	3	-	LOC220729	718	146	2.06559e-09	two,sided	Wilcoxon rank sum test with continuity correction	0.0493034	0.0425658	0.633975	0.511424	0.00673758	0.12255	up
SE_19_+_1272050_1273493_1273714_1274306_CIRBP	Skipped exon	19	+	CIRBP	733	144	4.52909e-19	two,sided	Wilcoxon rank sum test with continuity correction	0.0306407	0.0144005	0.254237	0.131363	0.0162403	0.122874	up
SE_11_-_65149957_65149440_65149386_65147646_SLC25A45	Skipped exon	11	-	SLC25A45	133	11	0.00338562	two,sided	Wilcoxon rank sum test with continuity correction	0.0152613	0.00812742	0.909091	0.785714	0.00713385	0.123377	up
SE_8_+_42196203_42196530_42196587_42202471_POLB	Skipped exon	8	+	POLB	773	157	2.15441e-16	two,sided	Wilcoxon rank sum test with continuity correction	0.0150821	0.0156424	0.6625	0.538217	-0.000560321	0.124283	up
SE_8_+_67998345_67999058_67999081_68004038_CSPP1	Skipped exon	8	+	CSPP1	353	42	5.21835e-09	two,sided	Wilcoxon rank sum test with continuity correction	0.0476233	0.00258055	0.125	0	0.0450427	0.125	up
SE_3_-_171405161_171404588_171404475_171395484_PLD1	Skipped exon	3	-	PLD1	333	106	3.46e-06	two,sided	Wilcoxon rank sum test with continuity correction	0.0266012	0.0160524	0.2	0.0743852	0.0105489	0.125615	up
SE_19_-_35998360_35997087_35997028_35996888_DMKN	Skipped exon	19	-	DMKN	499	97	3.07492e-07	two,sided	Wilcoxon rank sum test with continuity correction	0.0314884	0.0435409	0.774194	0.647059	-0.0120525	0.127135	up
SE_6_+_43154193_43154698_43154833_43155451_CUL9	Skipped exon	6	+	CUL9	230	35	1.40702e-05	two,sided	Wilcoxon rank sum test with continuity correction	0.00978594	0.0250661	1	0.87234	-0.0152801	0.12766	up
SE_8_+_27301788_27303311_27303436_27308266_PTK2B	Skipped exon	8	+	PTK2B	756	149	5.27599e-09	two,sided	Wilcoxon rank sum test with continuity correction	0.0390046	0.0425621	0.714286	0.585586	-0.00355749	0.1287	up
SE_X_+_2748236_2761281_2761395_2772021_GYG2	Skipped exon	X	+	GYG2	143	31	0.00311495	two,sided	Wilcoxon rank sum test with continuity correction	0.00799986	0.0131329	1	0.870968	-0.00513303	0.129032	up
SE_4_+_153784866_153791905_153792000_153793604_ARFIP1	Skipped exon	4	+	ARFIP1	745	142	1.31699e-18	two,sided	Wilcoxon rank sum test with continuity correction	0.0166901	0.0265582	0.754098	0.624639	-0.00986805	0.12946	up
SE_10_+_4878001_4879651_4879773_4884613_AKR1E2	Skipped exon	10	+	AKR1E2	116	108	6.14717e-05	two,sided	Wilcoxon rank sum test with continuity correction	0.0286569	0.0232691	0.809524	0.68	0.00538782	0.129524	up
SE_8_+_73939287_73942571_73942630_73944277_TERF1	Skipped exon	8	+	TERF1	771	157	2.11849e-19	two,sided	Wilcoxon rank sum test with continuity correction	0.0150223	0.0184205	0.755102	0.625	-0.0033983	0.130102	up
SE_X_-_118975039_118974647_118974609_118972490_UPF3B	Skipped exon	X	-	UPF3B	732	154	6.06475e-13	two,sided	Wilcoxon rank sum test with continuity correction	0.0290566	0.0247383	0.402791	0.272145	0.00431829	0.130646	up
SE_20_+_42885985_42887074_42887247_42891870_GDAP1L1	Skipped exon	20	+	GDAP1L1	17	4	0.035271	two,sided	Wilcoxon rank sum test with continuity correction	0.00297241	0.0148198	0.968586	0.837719	-0.0118474	0.130867	up
SE_8_+_32585596_32599526_32599593_32600193_NRG1	Skipped exon	8	+	NRG1	80	29	0.00311397	two,sided	Wilcoxon rank sum test with continuity correction	0.0253917	0.0218862	0.348332	0.217391	0.00350545	0.13094	up
SE_17_+_42152138_42152337_42152455_42152678_G6PC3	Skipped exon	17	+	G6PC3	774	157	1.60169e-39	two,sided	Wilcoxon rank sum test with continuity correction	0.00568175	0.0178117	0.887852	0.755906	-0.0121299	0.131946	up
SE_7_-_104766695_104766321_104766229_104758469_SRPK2	Skipped exon	7	-	SRPK2	765	156	7.9432e-34	two,sided	Wilcoxon rank sum test with continuity correction	0.0103227	0.0100199	0.31058	0.176471	0.00030284	0.13411	up
SE_9_-_132687239_132686218_132686123_132671278_FNBP1	Skipped exon	9	-	FNBP1	679	134	3.98452e-09	two,sided	Wilcoxon rank sum test with continuity correction	0.0413229	0.0391468	0.664	0.529825	0.0021761	0.134175	up
SE_11_+_71500891_71504426_71504527_71507063_FAM86C1	Skipped exon	11	+	FAM86C1	517	77	0.000124495	two,sided	Wilcoxon rank sum test with continuity correction	0.042614	0.0337002	0.384615	0.25	0.00891379	0.134615	up
SE_1_+_155033308_155033891_155033965_155034721_ADAM15	Skipped exon	1	+	ADAM15	774	157	3.75632e-16	two,sided	Wilcoxon rank sum test with continuity correction	0.0266472	0.0223381	0.417043	0.282224	0.0043091	0.134819	up
SE_15_+_64444049_64444442_64444525_64444837_SNX22	Skipped exon	15	+	SNX22	121	54	3.72984e-07	two,sided	Wilcoxon rank sum test with continuity correction	0.0160251	0.0294589	0.904762	0.769841	-0.0134339	0.134921	up
SE_X_+_9608400_9621585_9621729_9622255_TBL1X	Skipped exon	X	+	TBL1X	457	79	2.33073e-10	two,sided	Wilcoxon rank sum test with continuity correction	0.0294712	0.0373454	0.647059	0.511628	-0.00787425	0.135431	up
SE_1_+_207646524_207646890_207647066_207647146_CR2	Skipped exon	1	+	CR2	76	43	0.00428054	two,sided	Wilcoxon rank sum test with continuity correction	0.0320017	0.0761186	0.66895	0.533333	-0.0441169	0.135616	up
SE_10_-_103347003_103344676_103344635_103343438_POLL	Skipped exon	10	-	POLL	155	18	0.0453045	two,sided	Wilcoxon rank sum test with continuity correction	0.0304626	0.0481282	0.692308	0.556261	-0.0176656	0.136046	up
SE_12_-_48189990_48189799_48189689_48189550_HDAC7	Skipped exon	12	-	HDAC7	754	150	3.63024e-21	two,sided	Wilcoxon rank sum test with continuity correction	0.0192481	0.0217009	0.63514	0.498879	-0.00245277	0.136261	up
SE_2_+_24369956_24384376_24384483_24387068_FAM228B	Skipped exon	2	+	FAM228B	657	125	1.18439e-15	two,sided	Wilcoxon rank sum test with continuity correction	0.0168405	0.027301	0.833333	0.69697	-0.0104605	0.136364	up
SE_8_+_146054475_146054830_146054989_146062776_ZNF7	Skipped exon	8	+	ZNF7	389	73	6.78256e-06	two,sided	Wilcoxon rank sum test with continuity correction	0.0174808	0.0234853	0.925926	0.789474	-0.00600445	0.136452	up
SE_19_+_35760602_35760706_35760906_35761350_USF2	Skipped exon	19	+	USF2	774	157	4.51535e-38	two,sided	Wilcoxon rank sum test with continuity correction	0.00624748	0.0131599	0.885448	0.748858	-0.00691238	0.13659	up
SE_7_+_12726668_12727260_12727353_12727791_ARL4A	Skipped exon	7	+	ARL4A	571	128	1.36489e-05	two,sided	Wilcoxon rank sum test with continuity correction	0.0524569	0.0555189	0.448276	0.311422	-0.00306207	0.136853	up
SE_22_-_29949437_29946832_29946717_29945147_THOC5	Skipped exon	22	-	THOC5	468	123	4.58185e-09	two,sided	Wilcoxon rank sum test with continuity correction	0.0113182	0.0122264	1	0.863014	-0.000908238	0.136986	up
SE_7_+_152457011_152480272_152480327_152497616_ACTR3B	Skipped exon	7	+	ACTR3B	271	63	0.0225551	two,sided	Wilcoxon rank sum test with continuity correction	0.0232054	0.0301529	0.967213	0.829787	-0.00694749	0.137426	up
SE_21_-_30963432_30961362_30961159_30959909_GRIK1	Skipped exon	21	-	GRIK1	23	1	3.72725e-05	two,sided	Wilcoxon rank sum test with continuity correction	0	NA	1	0.862069	NA	0.137931	up
SE_1_+_155033965_155034380_155034451_155034721_ADAM15	Skipped exon	1	+	ADAM15	773	157	7.73645e-27	two,sided	Wilcoxon rank sum test with continuity correction	0.0109612	0.0177936	0.889764	0.751807	-0.00683242	0.137957	up
SE_3_+_44692751_44694049_44694193_44700193_ZNF35	Skipped exon	3	+	ZNF35	475	93	1.18104e-09	two,sided	Wilcoxon rank sum test with continuity correction	0.0265573	0.0227893	0.545455	0.407407	0.00376802	0.138047	up
SE_2_+_71739051_71740370_71740462_71740846_DYSF	Skipped exon	2	+	DYSF	246	54	6.39556e-07	two,sided	Wilcoxon rank sum test with continuity correction	0.00811106	0.0187276	1	0.861905	-0.0106165	0.138095	up
SE_1_-_63018403_63010710_63010618_63009416_DOCK7	Skipped exon	1	-	DOCK7	603	120	1.37266e-14	two,sided	Wilcoxon rank sum test with continuity correction	0.0368848	0.0111839	0.218391	0.0796414	0.0257009	0.138749	up
SE_20_+_57227143_57234679_57234690_57242546_STX16	Skipped exon	20	+	STX16	660	124	0.00115508	two,sided	Wilcoxon rank sum test with continuity correction	0.0563663	0.0507827	0.423461	0.283905	0.00558359	0.139557	up
SE_19_-_42721784_42721197_42720832_42719404_DEDD2	Skipped exon	19	-	DEDD2	661	126	1.80598e-12	two,sided	Wilcoxon rank sum test with continuity correction	0.0404234	0.0634818	0.722222	0.582369	-0.0230584	0.139853	up
SE_3_+_9793633_9798451_9798500_9807493_OGG1	Skipped exon	3	+	OGG1	74	17	0.0413116	two,sided	Wilcoxon rank sum test with continuity correction	0.0127599	0.0267847	0.909091	0.769231	-0.0140248	0.13986	up
SE_5_-_131052258_131046354_131046271_131044965_FNIP1	Skipped exon	5	-	FNIP1	525	59	4.91518e-06	two,sided	Wilcoxon rank sum test with continuity correction	0.0263702	0.0478604	0.846154	0.705882	-0.0214903	0.140271	up
SE_5_+_170235756_170236572_170236759_170238960_GABRP	Skipped exon	5	+	GABRP	384	135	1.97611e-14	two,sided	Wilcoxon rank sum test with continuity correction	0.0144354	0.0215323	0.753429	0.612967	-0.00709691	0.140463	up
SE_22_-_38525461_38524437_38524276_38522456_PLA2G6	Skipped exon	22	-	PLA2G6	504	81	4.71921e-06	two,sided	Wilcoxon rank sum test with continuity correction	0.0305508	0.0426508	0.807692	0.666667	-0.0120999	0.141026	up
SE_6_-_36353311_36343812_36343607_36341355_ETV7	Skipped exon	6	-	ETV7	290	103	1.09402e-14	two,sided	Wilcoxon rank sum test with continuity correction	0.023017	0.0204043	0.714286	0.573034	0.00261275	0.141252	up
SE_2_-_122204913_122203072_122203025_122187753_CLASP1	Skipped exon	2	-	CLASP1	615	113	9.77828e-08	two,sided	Wilcoxon rank sum test with continuity correction	0.046332	0.0389684	0.483871	0.342466	0.00736366	0.141405	up
SE_19_+_9268070_9268510_9268751_9269502_ZNF317	Skipped exon	19	+	ZNF317	605	119	7.9317e-15	two,sided	Wilcoxon rank sum test with continuity correction	0.017274	0.0213803	0.875	0.733333	-0.00410628	0.141667	up
SE_8_-_125597328_125592803_125592792_125580777_MTSS1	Skipped exon	8	-	MTSS1	627	103	6.51829e-05	two,sided	Wilcoxon rank sum test with continuity correction	0.0419159	0.0226092	0.206704	0.0649351	0.0193067	0.141769	up
SE_2_-_113994178_113993159_113992971_113984833_PAX8	Skipped exon	2	-	PAX8	37	12	0.0132872	two,sided	Wilcoxon rank sum test with continuity correction	0.0163576	0.0155704	1	0.857761	0.000787229	0.142239	up
SE_17_+_48538233_48538603_48538731_48538994_ACSF2	Skipped exon	17	+	ACSF2	742	141	8.31861e-33	two,sided	Wilcoxon rank sum test with continuity correction	0.00654934	0.0244865	0.967742	0.825397	-0.0179372	0.142345	up
SE_2_+_119981464_119988196_119988610_120003065_STEAP3	Skipped exon	2	+	STEAP3	261	95	0.00149559	two,sided	Wilcoxon rank sum test with continuity correction	0.102283	0.0769313	0.5625	0.419913	0.0253515	0.142587	up
SE_11_+_20070741_20072835_20072879_20075626_NAV2	Skipped exon	11	+	NAV2	417	86	7.20075e-09	two,sided	Wilcoxon rank sum test with continuity correction	0.0289314	0.030361	0.469388	0.324706	-0.00142962	0.144682	up
SE_2_+_85581952_85582199_85582293_85582678_ELMOD3	Skipped exon	2	+	ELMOD3	367	44	4.90965e-06	two,sided	Wilcoxon rank sum test with continuity correction	0.0307051	0.0543332	0.709091	0.563859	-0.0236281	0.145232	up
SE_19_-_45997424_45996636_45996418_45992811_RTN2	Skipped exon	19	-	RTN2	693	102	9.90901e-06	two,sided	Wilcoxon rank sum test with continuity correction	0.0424825	0.0507814	0.707317	0.561224	-0.00829887	0.146093	up
SE_4_-_17910717_17887784_17887691_17847524_LCORL	Skipped exon	4	-	LCORL	433	89	1.34518e-13	two,sided	Wilcoxon rank sum test with continuity correction	0.0253075	0.0297051	0.666667	0.52	-0.00439763	0.146667	up
SE_17_-_42541840_42516083_42516039_42513913_GPATCH8	Skipped exon	17	-	GPATCH8	542	92	1.9272e-15	two,sided	Wilcoxon rank sum test with continuity correction	0.0205503	0.00431374	0.178327	0.0315136	0.0162365	0.146813	up
SE_3_-_107769425_107768498_107768466_107766139_CD47	Skipped exon	3	-	CD47	768	153	3.51584e-12	two,sided	Wilcoxon rank sum test with continuity correction	0.0257365	0.0358509	0.518315	0.371429	-0.0101144	0.146886	up
SE_17_+_78194295_78194718_78194914_78195347_SLC26A11	Skipped exon	17	+	SLC26A11	180	15	0.0217942	two,sided	Wilcoxon rank sum test with continuity correction	0.00908734	0.0130352	0.965425	0.818182	-0.00394788	0.147243	up
SE_19_+_5684916_5685000_5685130_5686911_HSD11B1L	Skipped exon	19	+	HSD11B1L	254	46	1.81879e-06	two,sided	Wilcoxon rank sum test with continuity correction	0.0182606	0.0361693	0.909091	0.76177	-0.0179087	0.147321	up
SE_10_-_103347003_103345913_103345619_103344676_POLL	Skipped exon	10	-	POLL	555	86	3.66974e-14	two,sided	Wilcoxon rank sum test with continuity correction	0.0112016	0.0229574	0.942857	0.794737	-0.0117557	0.14812	up
SE_22_+_20040107_20040960_20041074_20043466_TANGO2	Skipped exon	22	+	TANGO2	738	141	9.24388e-27	two,sided	Wilcoxon rank sum test with continuity correction	0.0141737	0.0251761	0.770091	0.621622	-0.0110024	0.148469	up
SE_3_+_113323823_113325888_113325961_113326941_SIDT1	Skipped exon	3	+	SIDT1	647	37	0.000563958	two,sided	Wilcoxon rank sum test with continuity correction	0.0226844	0.0341646	0.748837	0.6	-0.0114802	0.148837	up
SE_1_+_207940540_207941124_207941168_207943666_CD46	Skipped exon	1	+	CD46	774	155	1.25357e-11	two,sided	Wilcoxon rank sum test with continuity correction	0.036296	0.0427301	0.788181	0.639344	-0.00643408	0.148837	up
SE_11_-_65307716_65307624_65307484_65307352_LTBP3	Skipped exon	11	-	LTBP3	730	146	1.13091e-23	two,sided	Wilcoxon rank sum test with continuity correction	0.0304743	0.0209913	0.403247	0.254229	0.00948307	0.149018	up
SE_20_-_3102030_3096112_3095951_3090960_UBOX5	Skipped exon	20	-	UBOX5	746	147	5.52428e-26	two,sided	Wilcoxon rank sum test with continuity correction	0.016865	0.0201709	0.684211	0.534884	-0.0033059	0.149327	up
SE_2_+_172563887_172569277_172569336_172571838_DYNC1I2	Skipped exon	2	+	DYNC1I2	770	156	1.70254e-49	two,sided	Wilcoxon rank sum test with continuity correction	0.0382952	0.00643054	0.157747	0.00813223	0.0318647	0.149615	up
SE_2_-_241697777_241697011_241696736_241689964_KIF1A	Skipped exon	2	-	KIF1A	65	59	4.6746e-06	two,sided	Wilcoxon rank sum test with continuity correction	0.0274835	0.00547806	0.2	0.049505	0.0220055	0.150495	up
SE_6_-_144290044_144287367_144287295_144285955_PLAGL1	Skipped exon	6	-	PLAGL1	10	13	0.0467592	two,sided	Wilcoxon rank sum test with continuity correction	0.0113413	0.0655115	0.884355	0.733333	-0.0541702	0.151022	up
SE_7_+_150748182_150748259_150748406_150748897_ASIC3	Skipped exon	7	+	ASIC3	116	16	0.000365306	two,sided	Wilcoxon rank sum test with continuity correction	0.0183693	0.0230561	0.913969	0.762664	-0.00468685	0.151304	up
SE_14_-_27064616_27018987_27018886_26949349_NOVA1	Skipped exon	14	-	NOVA1	462	23	0.000302135	two,sided	Wilcoxon rank sum test with continuity correction	0.00954909	0.00878781	0.151515	0	0.000761275	0.151515	up
SE_X_+_152090800_152097119_152097205_152100216_ZNF185	Skipped exon	X	+	ZNF185	546	120	2.3599e-15	two,sided	Wilcoxon rank sum test with continuity correction	0.0189172	0.0269962	0.690399	0.538526	-0.00807905	0.151873	up
SE_16_-_67217165_67215600_67215461_67214569_KIAA0895L/EXOC3L1	Skipped exon	16	-	KIAA0895L/EXOC3L1	401	93	2.57445e-11	two,sided	Wilcoxon rank sum test with continuity correction	0.0299978	0.0283026	0.652174	0.5	0.0016952	0.152174	up
SE_12_+_72287104_72288105_72288155_72288466_TBC1D15	Skipped exon	12	+	TBC1D15	754	146	1.43288e-34	two,sided	Wilcoxon rank sum test with continuity correction	0.021925	0.00526594	0.187735	0.0350985	0.016659	0.152636	up
SE_12_-_25378548_25368494_25368371_25362845_KRAS	Skipped exon	12	-	KRAS	714	137	4.03774e-30	two,sided	Wilcoxon rank sum test with continuity correction	0.0128412	0.00790814	0.222419	0.0693069	0.00493302	0.153112	up
SE_19_-_55967716_55967212_55967003_55966697_ISOC2	Skipped exon	19	-	ISOC2	774	157	6.43411e-43	two,sided	Wilcoxon rank sum test with continuity correction	0.00502578	0.0226838	0.938036	0.784141	-0.017658	0.153895	up
SE_5_+_65350779_65364705_65364848_65370852_ERBB2IP	Skipped exon	5	+	ERBB2IP	740	148	1.24179e-38	two,sided	Wilcoxon rank sum test with continuity correction	0.0149498	0.00641192	0.2	0.0450789	0.00853791	0.154921	up
SE_3_-_145796903_145795711_145795649_145794682_PLOD2	Skipped exon	3	-	PLOD2	729	147	1.20697e-09	two,sided	Wilcoxon rank sum test with continuity correction	0.042261	0.0395755	0.678756	0.52381	0.00268558	0.154947	up
SE_16_+_630972_632248_632309_632883_PIGQ	Skipped exon	16	+	PIGQ	773	155	1.61545e-13	two,sided	Wilcoxon rank sum test with continuity correction	0.0219027	0.041936	0.89071	0.734513	-0.0200333	0.156197	up
SE_6_+_34204740_34204981_34205094_34208514_HMGA1	Skipped exon	6	+	HMGA1	645	149	2.32897e-27	two,sided	Wilcoxon rank sum test with continuity correction	0.0181368	0.0284836	0.933333	0.777027	-0.0103468	0.156306	up
SE_2_+_114391809_114392628_114392707_114398930_RABL2A	Skipped exon	2	+	RABL2A	581	82	2.75249e-08	two,sided	Wilcoxon rank sum test with continuity correction	0.0334259	0.0388213	0.753846	0.596117	-0.00539543	0.15773	up
SE_14_-_23521682_23521292_23521179_23519152_CDH24	Skipped exon	14	-	CDH24	383	97	2.48654e-12	two,sided	Wilcoxon rank sum test with continuity correction	0.0423589	0.0281695	0.419355	0.26087	0.0141895	0.158485	up
SE_15_+_82945079_82969811_82969899_82970155_LOC80154	Skipped exon	15	+	LOC80154	215	53	0.00172492	two,sided	Wilcoxon rank sum test with continuity correction	0.0454601	0.0684693	0.7125	0.553846	-0.0230093	0.158654	up
SE_19_-_14867050_14865939_14865766_14863338_EMR2	Skipped exon	19	-	EMR2	38	24	0.0375167	two,sided	Wilcoxon rank sum test with continuity correction	0.016037	0.0210055	0.9036	0.744589	-0.0049685	0.159012	up
SE_20_+_31017234_31017704_31017856_31019124_ASXL1	Skipped exon	20	+	ASXL1	624	120	2.00572e-13	two,sided	Wilcoxon rank sum test with continuity correction	0.0281239	0.028435	0.746434	0.587362	-0.000311081	0.159072	up
SE_2_+_9528675_9531191_9531325_9533611_ASAP2	Skipped exon	2	+	ASAP2	636	126	4.09494e-09	two,sided	Wilcoxon rank sum test with continuity correction	0.0310614	0.0453984	0.614357	0.454545	-0.014337	0.159812	up
SE_17_-_47755295_47753378_47753257_47745440_SPOP	Skipped exon	17	-	SPOP	257	30	0.00917345	two,sided	Wilcoxon rank sum test with continuity correction	0.0561977	0.0453821	0.4375	0.277473	0.0108156	0.160027	up
SE_12_-_99225807_99223131_99222952_99194903_ANKS1B	Skipped exon	12	-	ANKS1B	258	21	9.07525e-05	two,sided	Wilcoxon rank sum test with continuity correction	0.00294433	0.0278562	1	0.839506	-0.0249119	0.160494	up
SE_2_-_130921947_130918845_130918759_130914969_SMPD4	Skipped exon	2	-	SMPD4	757	151	2.12287e-25	two,sided	Wilcoxon rank sum test with continuity correction	0.017007	0.0206174	0.743119	0.582222	-0.00361033	0.160897	up
SE_3_-_50375336_50375003_50374604_50369585_RASSF1	Skipped exon	3	-	RASSF1	722	138	1.807e-06	two,sided	Wilcoxon rank sum test with continuity correction	0.0359188	0.0413059	0.866169	0.704572	-0.00538708	0.161597	up
SE_10_-_46970442_46969453_46969249_46968723_SYT15	Skipped exon	10	-	SYT15	13	17	0.0492306	two,sided	Wilcoxon rank sum test with continuity correction	0.0110952	0.0299319	0.931034	0.769231	-0.0188367	0.161804	up
SE_4_+_41668683_41672735_41672809_41673571_LIMCH1	Skipped exon	4	+	LIMCH1	708	138	2.65828e-17	two,sided	Wilcoxon rank sum test with continuity correction	0.0244887	0.0155097	0.257437	0.0949836	0.00897893	0.162454	up
SE_19_-_53619566_53618560_53618463_53613161_ZNF415	Skipped exon	19	-	ZNF415	570	88	1.23452e-11	two,sided	Wilcoxon rank sum test with continuity correction	0.029636	0.019292	0.3	0.137218	0.0103439	0.162782	up
SE_16_+_30012361_30012533_30012851_30016542_INO80E	Skipped exon	16	+	INO80E	773	157	2.42234e-23	two,sided	Wilcoxon rank sum test with continuity correction	0.0165213	0.0293737	0.816667	0.652893	-0.0128524	0.163774	up
SE_14_+_74387808_74388769_74388909_74390098_ZNF410	Skipped exon	14	+	ZNF410	773	157	1.54647e-11	two,sided	Wilcoxon rank sum test with continuity correction	0.0149047	0.030371	0.823789	0.659864	-0.0154663	0.163925	up
SE_1_-_68949633_68948580_68947729_68947295_DEPDC1	Skipped exon	1	-	DEPDC1	277	108	7.51441e-12	two,sided	Wilcoxon rank sum test with continuity correction	0.0189279	0.0348053	0.911111	0.746579	-0.0158774	0.164532	up
SE_10_+_117075246_117093792_117093929_117154169_ATRNL1	Skipped exon	10	+	ATRNL1	72	6	0.00622353	two,sided	Wilcoxon rank sum test with continuity correction	0.0112482	0.014228	0.858804	0.692807	-0.00297982	0.165997	up
SE_17_+_40705636_40705812_40705905_40706423_HSD17B1	Skipped exon	17	+	HSD17B1	223	52	3.46344e-05	two,sided	Wilcoxon rank sum test with continuity correction	0.0160671	0.0430583	0.901235	0.734342	-0.0269913	0.166892	up
SE_17_-_7296786_7296683_7296463_7296271_PLSCR3/C17orf61-PLSCR3	Skipped exon	17	-	PLSCR3/C17orf61-PLSCR3	760	157	6.01479e-38	two,sided	Wilcoxon rank sum test with continuity correction	0.0105055	0.0244843	0.854545	0.6875	-0.0139789	0.167045	up
SE_14_-_73749067_73746132_73745989_73744001_NUMB	Skipped exon	14	-	NUMB	752	152	1.23391e-19	two,sided	Wilcoxon rank sum test with continuity correction	0.0258609	0.0292197	0.546431	0.37931	-0.00335873	0.167121	up
SE_1_+_52215867_52221992_52222030_52226362_OSBPL9	Skipped exon	1	+	OSBPL9	747	151	1.29488e-18	two,sided	Wilcoxon rank sum test with continuity correction	0.013708	0.0306792	0.801325	0.633333	-0.0169711	0.167991	up
SE_6_-_111803953_111793343_111793216_111737675_REV3L	Skipped exon	6	-	REV3L	62	16	0.00281544	two,sided	Wilcoxon rank sum test with continuity correction	0.0240569	0.0321143	0.484793	0.316667	-0.00805741	0.168126	up
SE_15_-_83357910_83357583_83357488_83350332_AP3B2	Skipped exon	15	-	AP3B2	44	10	0.0042912	two,sided	Wilcoxon rank sum test with continuity correction	0.00763175	0.0127608	0.90122	0.732199	-0.00512908	0.169021	up
SE_4_-_186611716_186606000_186605908_186599976_SORBS2	Skipped exon	4	-	SORBS2	364	74	7.06329e-16	two,sided	Wilcoxon rank sum test with continuity correction	0.0126715	0.0292262	0.921617	0.752224	-0.0165547	0.169393	up
SE_1_+_161129468_161130156_161130296_161130410_USP21	Skipped exon	1	+	USP21	610	119	1.29234e-10	two,sided	Wilcoxon rank sum test with continuity correction	0.0521273	0.0620458	0.536069	0.365854	-0.0099185	0.170215	up
SE_4_-_186696381_186611765_186611716_186606000_SORBS2	Skipped exon	4	-	SORBS2	391	86	3.09673e-18	two,sided	Wilcoxon rank sum test with continuity correction	0.00885172	0.0286214	0.949367	0.779133	-0.0197697	0.170234	up
SE_18_-_47801347_47800720_47800556_47800233_MBD1	Skipped exon	18	-	MBD1	746	147	1.26715e-30	two,sided	Wilcoxon rank sum test with continuity correction	0.0174795	0.0258185	0.774116	0.603448	-0.00833897	0.170668	up
SE_14_-_75386548_75385308_75385216_75378544_RPS6KL1	Skipped exon	14	-	RPS6KL1	100	18	0.000362854	two,sided	Wilcoxon rank sum test with continuity correction	0.0258365	0.0195843	0.765568	0.594872	0.00625216	0.170696	up
SE_3_-_183705558_183703243_183703092_183702682_ABCC5	Skipped exon	3	-	ABCC5	338	24	0.00303438	two,sided	Wilcoxon rank sum test with continuity correction	0.0230596	0.0528952	0.826087	0.655355	-0.0298356	0.170732	up
SE_1_-_1019733_1019466_1019295_1018367_C1orf159	Skipped exon	1	-	C1orf159	502	111	1.00025e-12	two,sided	Wilcoxon rank sum test with continuity correction	0.0341827	0.0282876	0.510875	0.33945	0.00589514	0.171425	up
SE_2_+_88482592_88484847_88485243_88485417_THNSL2	Skipped exon	2	+	THNSL2	735	144	6.73029e-25	two,sided	Wilcoxon rank sum test with continuity correction	0.0242043	0.0203459	0.452381	0.279303	0.00385834	0.173077	up
SE_6_-_42232442_42231306_42231058_42227461_TRERF1	Skipped exon	6	-	TRERF1	496	43	5.33813e-05	two,sided	Wilcoxon rank sum test with continuity correction	0.043604	0.0528203	0.673469	0.5	-0.00921632	0.173469	up
SE_3_+_142510000_142511666_142511809_142521011_TRPC1	Skipped exon	3	+	TRPC1	136	21	0.000731944	two,sided	Wilcoxon rank sum test with continuity correction	0.00640094	0.0239971	1	0.826087	-0.0175961	0.173913	up
SE_21_+_45846619_45846893_45846994_45855014_TRPM2	Skipped exon	21	+	TRPM2	608	144	1.02418e-13	two,sided	Wilcoxon rank sum test with continuity correction	0.0393801	0.0471407	0.590635	0.416163	-0.00776063	0.174473	up
SE_1_+_70694238_70696240_70696301_70696778_SRSF11	Skipped exon	1	+	SRSF11	124	40	0.00191671	two,sided	Wilcoxon rank sum test with continuity correction	0.0416114	0.0299289	0.5	0.324561	0.0116824	0.175439	up
SE_12_-_123428938_123425542_123425354_123424831_ABCB9	Skipped exon	12	-	ABCB9	520	103	8.03424e-20	two,sided	Wilcoxon rank sum test with continuity correction	0.0153219	0.0268083	0.860465	0.684211	-0.0114864	0.176255	up
SE_7_+_4213989_4215407_4215466_4218117_SDK1	Skipped exon	7	+	SDK1	163	35	0.00253919	two,sided	Wilcoxon rank sum test with continuity correction	0.0329113	0.0436417	0.836066	0.658537	-0.0107305	0.177529	up
SE_16_-_67217165_67215600_67215509_67214569_KIAA0895L/EXOC3L1	Skipped exon	16	-	KIAA0895L/EXOC3L1	355	83	9.39077e-09	two,sided	Wilcoxon rank sum test with continuity correction	0.0344301	0.0337506	0.615385	0.4375	0.000679492	0.177885	up
SE_10_-_100193697_100191048_100190888_100190427_HPS1/MIR4685	Skipped exon	10	-	HPS1/MIR4685	746	156	9.32873e-27	two,sided	Wilcoxon rank sum test with continuity correction	0.01597	0.0283264	0.849731	0.670986	-0.0123564	0.178745	up
SE_13_-_52373670_52372044_52371962_52365393_DHRS12	Skipped exon	13	-	DHRS12	765	153	1.90165e-20	two,sided	Wilcoxon rank sum test with continuity correction	0.0293115	0.0322584	0.544974	0.365854	-0.00294691	0.17912	up
SE_6_+_26460056_26463025_26463125_26463472_BTN2A1	Skipped exon	6	+	BTN2A1	680	132	3.01804e-19	two,sided	Wilcoxon rank sum test with continuity correction	0.0336317	0.0230742	0.62963	0.450328	0.0105575	0.179301	up
SE_4_+_20525800_20526772_20526795_20530572_SLIT2	Skipped exon	4	+	SLIT2	213	23	0.00040304	two,sided	Wilcoxon rank sum test with continuity correction	0.0223883	0.050277	0.703704	0.52381	-0.0278886	0.179894	up
SE_9_-_90585691_90584834_90584711_90584264_CDK20	Skipped exon	9	-	CDK20	309	35	0.000127376	two,sided	Wilcoxon rank sum test with continuity correction	0.0246675	0.027759	0.714286	0.533333	-0.00309147	0.180952	up
SE_22_-_20388300_20387279_20387159_20386675_PI4KAP1	Skipped exon	22	-	PI4KAP1	67	25	0.00312063	two,sided	Wilcoxon rank sum test with continuity correction	0.0158837	0.0346852	1	0.818182	-0.0188015	0.181818	up
SE_10_+_114918476_114919679_114919751_114920378_TCF7L2	Skipped exon	10	+	TCF7L2	27	16	0.000695451	two,sided	Wilcoxon rank sum test with continuity correction	0.0224307	0.0177881	0.866667	0.684444	0.00464257	0.182222	up
SE_1_-_9171335_9165739_9165545_9164693_GPR157	Skipped exon	1	-	GPR157	475	97	6.01426e-18	two,sided	Wilcoxon rank sum test with continuity correction	0.0251898	0.0305999	0.69697	0.513514	-0.00541006	0.183456	up
SE_14_+_105911848_105915696_105915746_105916395_MTA1	Skipped exon	14	+	MTA1	758	156	3.21402e-34	two,sided	Wilcoxon rank sum test with continuity correction	0.0125368	0.0202049	0.863976	0.679572	-0.00766814	0.184404	up
SE_1_-_151288049_151282731_151282687_151280277_PI4KB	Skipped exon	1	-	PI4KB	764	154	2.66445e-39	two,sided	Wilcoxon rank sum test with continuity correction	0.0134303	0.0113718	0.41712	0.231327	0.00205857	0.185793	up
SE_7_+_121671613_121674149_121674169_121674336_PTPRZ1	Skipped exon	7	+	PTPRZ1	30	28	0.0266581	two,sided	Wilcoxon rank sum test with continuity correction	0.0673095	0.0405329	0.482676	0.296324	0.0267766	0.186352	up
SE_3_+_191087825_191092851_191093378_191097948_CCDC50	Skipped exon	3	+	CCDC50	768	156	2.02412e-27	two,sided	Wilcoxon rank sum test with continuity correction	0.0295324	0.0162919	0.327043	0.140038	0.0132405	0.187006	up
SE_17_-_79207232_79206318_79206115_79205821_ENTHD2	Skipped exon	17	-	ENTHD2	595	131	2.60108e-25	two,sided	Wilcoxon rank sum test with continuity correction	0.00716115	0.0292568	0.965217	0.777778	-0.0220956	0.18744	up
SE_8_+_95908155_95957711_95957847_95970223_Hypothetical	Skipped exon	8	+	Hypothetical	27	13	0.0250887	two,sided	Wilcoxon rank sum test with continuity correction	0.0312984	0.0101217	0.1875	0	0.0211767	0.1875	up
SE_3_+_37396678_37402734_37402796_37407571_GOLGA4	Skipped exon	3	+	GOLGA4	774	157	8.89693e-29	two,sided	Wilcoxon rank sum test with continuity correction	0.0189008	0.0222569	0.733103	0.545455	-0.00335615	0.187649	up
SE_9_-_139304542_139303519_139303451_139302390_SDCCAG3	Skipped exon	9	-	SDCCAG3	529	117	5.09866e-17	two,sided	Wilcoxon rank sum test with continuity correction	0.0301171	0.0355856	0.6	0.410853	-0.00546854	0.189147	up
SE_3_-_113013534_113012885_113012799_113010595_WDR52	Skipped exon	3	-	WDR52	491	46	0.00106759	two,sided	Wilcoxon rank sum test with continuity correction	0.0489286	0.0241532	0.217391	0.0263158	0.0247755	0.191076	up
SE_11_-_67570473_67564304_67564155_67560764_FAM86C2P	Skipped exon	11	-	FAM86C2P	382	55	3.80585e-05	two,sided	Wilcoxon rank sum test with continuity correction	0.0419271	0.0497655	0.692308	0.5	-0.0078384	0.192308	up
SE_22_+_20040107_20040883_20041074_20043466_TANGO2	Skipped exon	22	+	TANGO2	710	136	9.98956e-26	two,sided	Wilcoxon rank sum test with continuity correction	0.0219957	0.02777	0.666667	0.47413	-0.00577432	0.192536	up
SE_1_-_68949633_68948580_68948324_68947295_DEPDC1	Skipped exon	1	-	DEPDC1	126	90	6.15458e-06	two,sided	Wilcoxon rank sum test with continuity correction	0.0429476	0.0448537	0.708995	0.515377	-0.00190603	0.193617	up
SE_20_+_31390276_31393144_31393213_31395568_DNMT3B	Skipped exon	20	+	DNMT3B	107	75	1.42881e-06	two,sided	Wilcoxon rank sum test with continuity correction	0.0399634	0.0455425	0.727273	0.533333	-0.00557905	0.193939	up
SE_20_+_31390276_31394015_31394133_31395568_DNMT3B	Skipped exon	20	+	DNMT3B	133	88	2.43309e-06	two,sided	Wilcoxon rank sum test with continuity correction	0.03519	0.0481106	0.731343	0.535299	-0.0129206	0.196044	up
SE_16_+_3017446_3017527_3017605_3017811_KREMEN2	Skipped exon	16	+	KREMEN2	69	14	0.00312804	two,sided	Wilcoxon rank sum test with continuity correction	0.0183719	0.0359802	0.909091	0.712918	-0.0176083	0.196173	up
SE_X_+_152090800_152091264_152091353_152100216_ZNF185	Skipped exon	X	+	ZNF185	479	104	9.721e-16	two,sided	Wilcoxon rank sum test with continuity correction	0.0274055	0.0329309	0.591837	0.393939	-0.00552534	0.197897	up
SE_7_+_89900989_89901095_89901272_89903301_C7orf63	Skipped exon	7	+	C7orf63	272	6	0.0209274	two,sided	Wilcoxon rank sum test with continuity correction	0.0069223	0.0321768	1	0.801314	-0.0252545	0.198686	up
SE_11_+_118403922_118404135_118404266_118404572_TMEM25	Skipped exon	11	+	TMEM25	763	142	4.45628e-35	two,sided	Wilcoxon rank sum test with continuity correction	0.00964004	0.0301707	0.873418	0.674201	-0.0205307	0.199216	up
SE_8_-_21976463_21974552_21974388_21973941_HR	Skipped exon	8	-	HR	193	109	1.74514e-11	two,sided	Wilcoxon rank sum test with continuity correction	0.0427943	0.0352358	0.775	0.571429	0.00755847	0.203571	up
SE_X_-_47861994_47848017_47847924_47842811_ZNF182	Skipped exon	X	-	ZNF182	205	22	0.000330037	two,sided	Wilcoxon rank sum test with continuity correction	0.0297107	0.0451416	0.448276	0.239756	-0.0154309	0.20852	up
SE_5_+_68856230_68858500_68858597_68860927_GTF2H2C	Skipped exon	5	+	GTF2H2C	330	44	0.00016226	two,sided	Wilcoxon rank sum test with continuity correction	0.0638564	0.0616056	0.463415	0.25463	0.00225074	0.208785	up
SE_4_+_56750094_56755054_56755098_56756389_EXOC1	Skipped exon	4	+	EXOC1	748	148	9.53885e-21	two,sided	Wilcoxon rank sum test with continuity correction	0.0270544	0.0334951	0.707317	0.496695	-0.00644066	0.210622	up
SE_11_+_35211612_35219668_35219793_35229652_CD44	Skipped exon	11	+	CD44	736	151	2.03824e-23	two,sided	Wilcoxon rank sum test with continuity correction	0.0553026	0.0229525	0.42797	0.216802	0.0323501	0.211168	up
SE_7_-_44012229_44009460_44009331_44005994_POLR2J4	Skipped exon	7	-	POLR2J4	268	41	0.000140722	two,sided	Wilcoxon rank sum test with continuity correction	0.0431399	0.0356244	0.428571	0.217391	0.00751542	0.21118	up
SE_13_-_52718051_52715205_52715156_52711038_NEK3	Skipped exon	13	-	NEK3	632	128	0.000725018	two,sided	Wilcoxon rank sum test with continuity correction	0.0835193	0.116927	0.693093	0.481481	-0.0334081	0.211611	up
SE_6_-_91256977_91254351_91254271_91246120_MAP3K7	Skipped exon	6	-	MAP3K7	760	155	3.11608e-25	two,sided	Wilcoxon rank sum test with continuity correction	0.0265632	0.0461108	0.72354	0.511111	-0.0195477	0.212429	up
SE_16_+_31712059_31713856_31714002_31714477_CLUHP3	Skipped exon	16	+	CLUHP3	251	24	8.14571e-06	two,sided	Wilcoxon rank sum test with continuity correction	0.015265	0.0361698	0.916667	0.701852	-0.0209048	0.214815	up
SE_6_-_36762367_36760223_36760173_36759873_CPNE5	Skipped exon	6	-	CPNE5	27	8	0.00120885	two,sided	Wilcoxon rank sum test with continuity correction	0.0090517	0.0152298	0.9	0.684729	-0.0061781	0.215271	up
SE_6_-_42232442_42231306_42230998_42227461_TRERF1	Skipped exon	6	-	TRERF1	466	35	5.35753e-06	two,sided	Wilcoxon rank sum test with continuity correction	0.0523006	0.0574417	0.639957	0.423077	-0.00514117	0.21688	up
SE_16_-_686094_685774_685612_684797_C16orf13	Skipped exon	16	-	C16orf13	758	154	2.52668e-37	two,sided	Wilcoxon rank sum test with continuity correction	0.0118701	0.0489833	0.944444	0.72665	-0.0371132	0.217794	up
SE_16_+_85647004_85667520_85667738_85682158_GSE1	Skipped exon	16	+	GSE1	359	57	1.04474e-10	two,sided	Wilcoxon rank sum test with continuity correction	0.047693	0.0583628	0.552239	0.333333	-0.0106698	0.218905	up
SE_4_+_158281295_158282162_158282276_158282690_GRIA2	Skipped exon	4	+	GRIA2	140	8	0.00465928	two,sided	Wilcoxon rank sum test with continuity correction	0.0454209	0.031514	0.565141	0.345773	0.0139069	0.219368	up
SE_3_-_165555102_165548829_165547305_165504099_BCHE	Skipped exon	3	-	BCHE	31	12	0.00130095	two,sided	Wilcoxon rank sum test with continuity correction	0.0215806	0.019616	0.866667	0.646292	0.00196468	0.220374	up
SE_16_-_775794_775580_775446_775293_CCDC78	Skipped exon	16	-	CCDC78	372	14	0.000583874	two,sided	Wilcoxon rank sum test with continuity correction	0.0111564	0.033567	0.941176	0.719565	-0.0224106	0.221611	up
SE_2_-_113994178_113993080_113992971_113984833_PAX8	Skipped exon	2	-	PAX8	31	8	0.0206581	two,sided	Wilcoxon rank sum test with continuity correction	0.0278864	0.0400684	1	0.777439	-0.0121821	0.222561	up
SE_10_-_61926582_61926411_61926349_61898845_ANK3	Skipped exon	10	-	ANK3	389	99	2.20962e-08	two,sided	Wilcoxon rank sum test with continuity correction	0.0569121	0.050569	0.492537	0.268293	0.00634307	0.224245	up
SE_X_-_118763281_118752749_118752676_118750705_SEPT6	Skipped exon	X	-	SEPT6	283	77	2.50852e-08	two,sided	Wilcoxon rank sum test with continuity correction	0.0466072	0.0596471	0.703704	0.478261	-0.0130399	0.225443	up
SE_2_+_241534721_241535351_241535938_241537305_CAPN10	Skipped exon	2	+	CAPN10	83	12	0.000366062	two,sided	Wilcoxon rank sum test with continuity correction	0.0148035	0.0174029	1	0.771645	-0.0025994	0.228355	up
SE_1_-_53373540_53372283_53372191_53370762_ECHDC2	Skipped exon	1	-	ECHDC2	753	151	8.10589e-33	two,sided	Wilcoxon rank sum test with continuity correction	0.0249948	0.0254127	0.658333	0.429864	-0.000417828	0.228469	up
SE_3_+_47033436_47033965_47034045_47035427_NBEAL2	Skipped exon	3	+	NBEAL2	647	114	1.07797e-25	two,sided	Wilcoxon rank sum test with continuity correction	0.0217892	0.0366938	0.75	0.521062	-0.0149046	0.228938	up
SE_2_-_158443699_158412844_158412605_158406904_ACVR1C	Skipped exon	2	-	ACVR1C	41	3	0.0464982	two,sided	Wilcoxon rank sum test with continuity correction	0.00793522	0.00687294	1	0.767442	0.00106227	0.232558	up
SE_1_+_164781386_164789309_164789421_164790774_PBX1	Skipped exon	1	+	PBX1	772	154	4.89563e-47	two,sided	Wilcoxon rank sum test with continuity correction	0.0177053	0.0128631	0.583051	0.349526	0.00484222	0.233525	up
SE_15_-_30012562_30012220_30011981_30011342_TJP1	Skipped exon	15	-	TJP1	712	133	7.28125e-21	two,sided	Wilcoxon rank sum test with continuity correction	0.0288069	0.0409425	0.529412	0.295238	-0.0121356	0.234174	up
SE_4_-_186696381_186611765_186611716_186599976_SORBS2	Skipped exon	4	-	SORBS2	373	85	2.84734e-24	two,sided	Wilcoxon rank sum test with continuity correction	0.0177728	0.0219016	0.826087	0.587302	-0.00412885	0.238785	up
SE_8_+_67998345_68004038_68004118_68005778_CSPP1	Skipped exon	8	+	CSPP1	469	90	2.56221e-16	two,sided	Wilcoxon rank sum test with continuity correction	0.033406	0.0400625	0.6	0.361159	-0.0066565	0.238841	up
SE_17_-_74090495_74086478_74086410_74085401_EXOC7	Skipped exon	17	-	EXOC7	768	156	1.39287e-34	two,sided	Wilcoxon rank sum test with continuity correction	0.02746	0.0234777	0.521567	0.282281	0.00398231	0.239286	up
SE_2_+_88482592_88484847_88484998_88485417_THNSL2	Skipped exon	2	+	THNSL2	741	145	4.10098e-30	two,sided	Wilcoxon rank sum test with continuity correction	0.0257674	0.0253516	0.574468	0.333333	0.000415829	0.241135	up
SE_7_-_72425164_72422834_72422691_72420735_NSUN5P2	Skipped exon	7	-	NSUN5P2	400	109	1.54991e-10	two,sided	Wilcoxon rank sum test with continuity correction	0.0703573	0.0594479	0.525658	0.278689	0.0109094	0.246969	up
SE_15_-_43857065_43856363_43856301_43851130_PPIP5K1	Skipped exon	15	-	PPIP5K1	678	91	6.86286e-25	two,sided	Wilcoxon rank sum test with continuity correction	0.024883	0.0363548	0.714286	0.466667	-0.0114718	0.247619	up
SE_2_+_102476326_102477287_102477448_102480283_MAP4K4	Skipped exon	2	+	MAP4K4	336	113	3.38519e-20	two,sided	Wilcoxon rank sum test with continuity correction	0.0155488	0.0296503	1	0.75	-0.0141015	0.25	up
SE_7_-_24903115_24902911_24902819_24901388_OSBPL3	Skipped exon	7	-	OSBPL3	361	117	1.1361e-22	two,sided	Wilcoxon rank sum test with continuity correction	0.0366027	0.031928	0.527273	0.272727	0.00467469	0.254545	up
SE_1_+_155033965_155034380_155034593_155034721_ADAM15	Skipped exon	1	+	ADAM15	771	157	7.52079e-34	two,sided	Wilcoxon rank sum test with continuity correction	0.0247883	0.0342435	0.783069	0.52795	-0.00945527	0.255118	up
SE_11_+_63670630_63671458_63671619_63672258_MARK2	Skipped exon	11	+	MARK2	763	156	2.56824e-52	two,sided	Wilcoxon rank sum test with continuity correction	0.0183151	0.0221568	0.776623	0.519859	-0.00384173	0.256764	up
SE_1_+_204501374_204506558_204506625_204507337_MDM4	Skipped exon	1	+	MDM4	490	69	1.11163e-10	two,sided	Wilcoxon rank sum test with continuity correction	0.0308273	0.0452698	0.783784	0.526316	-0.0144425	0.257468	up
SE_4_-_186611716_186605996_186605908_186599976_SORBS2	Skipped exon	4	-	SORBS2	302	67	1.07062e-13	two,sided	Wilcoxon rank sum test with continuity correction	0.0274485	0.0395782	0.826087	0.566038	-0.0121296	0.260049	up
SE_16_+_30012361_30012533_30015978_30016542_INO80E	Skipped exon	16	+	INO80E	731	153	4.21985e-27	two,sided	Wilcoxon rank sum test with continuity correction	0.0401128	0.0363619	0.6	0.338129	0.00375095	0.261871	up
SE_1_+_178858831_178861365_178861442_178863054_RALGPS2	Skipped exon	1	+	RALGPS2	720	93	1.21753e-27	two,sided	Wilcoxon rank sum test with continuity correction	0.0118312	0.04771	0.929141	0.666667	-0.0358788	0.262474	up
SE_1_+_155151089_155151285_155151322_155152108_TRIM46	Skipped exon	1	+	TRIM46	69	26	0.00285687	two,sided	Wilcoxon rank sum test with continuity correction	0.0592399	0.0446244	0.666667	0.403704	0.0146155	0.262963	up
SE_17_-_17740041_17726921_17726832_17723835_SREBF1	Skipped exon	17	-	SREBF1	736	139	3.10568e-29	two,sided	Wilcoxon rank sum test with continuity correction	0.0279633	0.049291	0.685741	0.421053	-0.0213276	0.264688	up
SE_10_-_61926349_61905779_61905726_61898845_ANK3	Skipped exon	10	-	ANK3	515	80	3.90831e-23	two,sided	Wilcoxon rank sum test with continuity correction	0.0176772	0.0354274	0.878788	0.61075	-0.0177502	0.268038	up
SE_9_-_140330465_140330281_140330171_140329790_ENTPD8	Skipped exon	9	-	ENTPD8	322	17	0.00105931	two,sided	Wilcoxon rank sum test with continuity correction	0.0199598	0.0361955	0.68	0.411765	-0.0162357	0.268235	up
SE_1_+_155033308_155033891_155033965_155034380_ADAM15	Skipped exon	1	+	ADAM15	772	157	1.14106e-46	two,sided	Wilcoxon rank sum test with continuity correction	0.0148169	0.0235727	0.814419	0.544359	-0.00875578	0.27006	up
SE_16_+_90015222_90015825_90016046_90020651_DEF8	Skipped exon	16	+	DEF8	138	65	1.14525e-05	two,sided	Wilcoxon rank sum test with continuity correction	0.0407428	0.0178211	0.271579	0	0.0229217	0.271579	up
SE_11_+_35211612_35227659_35227790_35229652_CD44	Skipped exon	11	+	CD44	758	152	3.06418e-21	two,sided	Wilcoxon rank sum test with continuity correction	0.0618153	0.0344818	0.608616	0.336066	0.0273335	0.272551	up
SE_1_+_155033308_155033894_155033965_155034380_ADAM15	Skipped exon	1	+	ADAM15	772	157	4.27713e-45	two,sided	Wilcoxon rank sum test with continuity correction	0.0154243	0.0241695	0.805865	0.531792	-0.0087452	0.274073	up
SE_7_-_22999875_22986866_22986571_22985782_FAM126A	Skipped exon	7	-	FAM126A	409	116	1.95192e-25	two,sided	Wilcoxon rank sum test with continuity correction	0.0327728	0.0432357	0.689441	0.410428	-0.0104629	0.279013	up
SE_16_-_686094_685774_685612_685340_C16orf13	Skipped exon	16	-	C16orf13	774	157	3.5014e-56	two,sided	Wilcoxon rank sum test with continuity correction	0.00842869	0.0304468	0.951788	0.672535	-0.0220181	0.279253	up
SE_3_-_107770786_107769449_107769425_107766139_CD47	Skipped exon	3	-	CD47	774	157	5.10422e-51	two,sided	Wilcoxon rank sum test with continuity correction	0.0317888	0.013694	0.386278	0.106428	0.0180949	0.27985	up
SE_18_+_33718389_33719382_33719576_33721100_ELP2	Skipped exon	18	+	ELP2	520	79	4.39606e-15	two,sided	Wilcoxon rank sum test with continuity correction	0.059547	0.0515485	0.619048	0.333333	0.00799849	0.285714	up
SE_1_+_204501374_204506587_204506625_204507337_MDM4	Skipped exon	1	+	MDM4	378	58	3.80291e-11	two,sided	Wilcoxon rank sum test with continuity correction	0.0436281	0.0394925	0.679286	0.393327	0.00413559	0.285959	up
SE_9_-_124975885_124971996_124971893_124967059_LHX6	Skipped exon	9	-	LHX6	102	22	0.000982949	two,sided	Wilcoxon rank sum test with continuity correction	0.0308833	0.0584453	0.815758	0.528571	-0.027562	0.287186	up
SE_20_+_34700402_34709582_34709738_34763473_EPB41L1	Skipped exon	20	+	EPB41L1	271	72	6.16031e-18	two,sided	Wilcoxon rank sum test with continuity correction	0.0431718	0.0268974	0.488372	0.2	0.0162744	0.288372	up
SE_4_-_83763293_83752128_83752090_83750211_SEC31A	Skipped exon	4	-	SEC31A	769	157	2.38142e-44	two,sided	Wilcoxon rank sum test with continuity correction	0.0411506	0.0192618	0.38003	0.091314	0.0218888	0.288716	up
SE_19_+_49131534_49131938_49132983_49133691_SPHK2	Skipped exon	19	+	SPHK2	504	86	4.34032e-18	two,sided	Wilcoxon rank sum test with continuity correction	0.0232537	0.0725724	1	0.710801	-0.0493186	0.289199	up
SE_4_-_186696381_186606000_186605908_186599976_SORBS2	Skipped exon	4	-	SORBS2	334	83	4.59744e-24	two,sided	Wilcoxon rank sum test with continuity correction	0.0242099	0.0264538	0.822876	0.530864	-0.00224399	0.292012	up
SE_19_-_53618957_53618560_53618463_53613161_ZNF415	Skipped exon	19	-	ZNF415	228	29	2.77938e-06	two,sided	Wilcoxon rank sum test with continuity correction	0.057392	0.0478208	0.6	0.304348	0.00957119	0.295652	up
SE_21_-_47722399_47722068_47721911_47720708_C21orf58	Skipped exon	21	-	C21orf58	42	38	0.000119869	two,sided	Wilcoxon rank sum test with continuity correction	0.0191798	0.0901854	1	0.703659	-0.0710057	0.296341	up
SE_7_+_130007412_130007747_130007831_130008251_CPA5	Skipped exon	7	+	CPA5	12	6	0.0293994	two,sided	Wilcoxon rank sum test with continuity correction	0.00445134	0.0233689	1	0.703414	-0.0189175	0.296586	up
SE_1_-_1328170_1326955_1326677_1326245_CCNL2	Skipped exon	1	-	CCNL2	36	9	0.0182184	two,sided	Wilcoxon rank sum test with continuity correction	0.0209812	0.0706724	1	0.7	-0.0496912	0.3	up
SE_12_+_102011021_102020650_102020688_102023212_MYBPC1	Skipped exon	12	+	MYBPC1	105	30	0.00383195	two,sided	Wilcoxon rank sum test with continuity correction	0.0567096	0.0643977	0.430894	0.128054	-0.00768809	0.30284	up
SE_11_+_57582972_57583387_57583473_57583769_CTNND1	Skipped exon	11	+	CTNND1	769	156	7.78433e-48	two,sided	Wilcoxon rank sum test with continuity correction	0.043877	0.0162074	0.364407	0.0594675	0.0276697	0.304939	up
SE_1_-_71477988_71419472_71419446_71318542_PTGER3	Skipped exon	1	-	PTGER3	345	20	0.00020035	two,sided	Wilcoxon rank sum test with continuity correction	0.0392223	0.0259958	0.343284	0.03125	0.0132265	0.312034	up
SE_11_+_1477917_1478185_1478279_1480422_BRSK2	Skipped exon	11	+	BRSK2	86	29	8.30702e-07	two,sided	Wilcoxon rank sum test with continuity correction	0.0367554	0.0411093	0.688375	0.372093	-0.00435388	0.316282	up
SE_18_+_56001124_56002710_56002769_56008270_NEDD4L	Skipped exon	18	+	NEDD4L	724	134	9.3975e-40	two,sided	Wilcoxon rank sum test with continuity correction	0.0187695	0.044367	0.836549	0.51372	-0.0255975	0.322829	up
SE_10_+_24762989_24783429_24783533_24784076_KIAA1217	Skipped exon	10	+	KIAA1217	732	142	2.88689e-39	two,sided	Wilcoxon rank sum test with continuity correction	0.0426459	0.0288755	0.489174	0.165693	0.0137704	0.323481	up
SE_1_+_29379824_29385101_29385157_29386934_EPB41	Skipped exon	1	+	EPB41	572	113	2.84118e-37	two,sided	Wilcoxon rank sum test with continuity correction	0.0379239	0.0224708	0.6	0.275862	0.0154531	0.324138	up
SE_2_-_241452219_241451418_241451278_241447108_ANKMY1	Skipped exon	2	-	ANKMY1	313	15	3.79596e-06	two,sided	Wilcoxon rank sum test with continuity correction	0.0446836	0.0315176	0.569231	0.238095	0.013166	0.331136	up
SE_19_-_51456206_51456070_51456003_51455924_KLK5	Skipped exon	19	-	KLK5	96	77	0.00102983	two,sided	Wilcoxon rank sum test with continuity correction	0.0804607	0.059127	1	0.666667	0.0213337	0.333333	up
SE_19_-_1487784_1487690_1487602_1487312_PCSK4	Skipped exon	19	-	PCSK4	378	11	0.000720355	two,sided	Wilcoxon rank sum test with continuity correction	0.0311025	0.0473828	0.645007	0.307692	-0.0162803	0.337315	up
SE_17_+_4381932_4389523_4389621_4389707_SPNS3	Skipped exon	17	+	SPNS3	15	11	0.0310781	two,sided	Wilcoxon rank sum test with continuity correction	0.0794163	0.0263103	0.846154	0.5	0.053106	0.346154	up
SE_19_+_35749967_35753449_35753595_35757262_LSR	Skipped exon	19	+	LSR	774	156	1.29869e-47	two,sided	Wilcoxon rank sum test with continuity correction	0.0241638	0.0241843	0.675356	0.323204	-2.04425e-05	0.352153	up
SE_X_+_2715401_2724742_2724786_2726226_XG	Skipped exon	X	+	XG	268	61	8.07941e-12	two,sided	Wilcoxon rank sum test with continuity correction	0.041833	0.0562372	0.542857	0.153846	-0.0144042	0.389011	up
SE_2_+_113877705_113879025_113879195_113885266_IL1RN	Skipped exon	2	+	IL1RN	42	4	0.0299719	two,sided	Wilcoxon rank sum test with continuity correction	0.0459301	0.0583706	0.807201	0.408303	-0.0124405	0.398898	up
SE_10_+_79797062_79799962_79799983_79800373_RPS24	Skipped exon	10	+	RPS24	774	157	1.1499e-40	two,sided	Wilcoxon rank sum test with continuity correction	0.0429	0.0423513	0.753686	0.342404	0.000548625	0.411282	up
SE_22_-_19959409_19958858_19958739_19958266_ARVCF	Skipped exon	22	-	ARVCF	717	141	1.70313e-46	two,sided	Wilcoxon rank sum test with continuity correction	0.0365663	0.0508516	0.792208	0.365854	-0.0142853	0.426354	up
SE_2_+_179203821_179204399_179204491_179213951_OSBPL6	Skipped exon	2	+	OSBPL6	351	28	7.11689e-08	two,sided	Wilcoxon rank sum test with continuity correction	0.0253459	0.0814177	0.894737	0.457079	-0.0560718	0.437658	up
SE_20_+_10273647_10273809_10273926_10277573_SNAP25	Skipped exon	20	+	SNAP25	46	6	0.0220564	two,sided	Wilcoxon rank sum test with continuity correction	0.0594498	0.0502307	0.489583	0.0458937	0.00921904	0.44369	up
SE_22_+_46494438_46499072_46499129_46505147_MIRLET7BHG	Skipped exon	22	+	MIRLET7BHG	15	2	0.0399033	two,sided	Wilcoxon rank sum test with continuity correction	0.0214706	0.00285432	1	0.517778	0.0186163	0.482222	up
SE_6_+_44191378_44193798_44193904_44195000_SLC29A1	Skipped exon	6	+	SLC29A1	598	111	1.81889e-25	two,sided	Wilcoxon rank sum test with continuity correction	0.0384463	0.0628276	1	0.5	-0.0243813	0.5	up
SE_15_-_63631018_63620329_63620297_63619432_CA12	Skipped exon	15	-	CA12	746	89	2.67268e-24	two,sided	Wilcoxon rank sum test with continuity correction	0.0141039	0.140859	0.994962	0.488372	-0.126755	0.50659	up
SE_1_-_197621365_197616244_197616185_197614873_DENND1B	Skipped exon	1	-	DENND1B	502	78	5.95621e-27	two,sided	Wilcoxon rank sum test with continuity correction	0.0351032	0.051434	0.806452	0.294482	-0.0163309	0.51197	up
SE_1_+_29385157_29385323_29385364_29386934_EPB41	Skipped exon	1	+	EPB41	210	33	4.54407e-05	two,sided	Wilcoxon rank sum test with continuity correction	0.167573	0.0210459	0.59046	0.0769231	0.146527	0.513537	up
SE_16_+_90015222_90015825_90015921_90020651_DEF8	Skipped exon	16	+	DEF8	408	111	3.97904e-10	two,sided	Wilcoxon rank sum test with continuity correction	0.0699442	0.141389	1	0.47027	-0.0714449	0.52973	up
SE_21_+_39494762_39526527_39526623_39528398_DSCR8	Skipped exon	21	+	DSCR8	15	4	0.0134682	two,sided	Wilcoxon rank sum test with continuity correction	0.0474947	0.0616823	1	0.403704	-0.0141876	0.596296	up
SE_9_+_70863813_70871837_70871896_70873448_CBWD3	Skipped exon	9	+	CBWD3	178	40	0.000772858	two,sided	Wilcoxon rank sum test with continuity correction	0.135142	0.16565	1	0.378795	-0.030508	0.621205	up
SE_X_+_54955143_54957174_54957464_54957637_TRO	Skipped exon	X	+	TRO	94	31	0.000108038	two,sided	Wilcoxon rank sum test with continuity correction	0.0888648	0.119002	1	0.374233	-0.0301376	0.625767	up
SE_1_-_235914510_235910631_235910470_235909827_LYST	Skipped exon	1	-	LYST	312	39	1.54243e-15	two,sided	Wilcoxon rank sum test with continuity correction	0.115697	0.0347962	0.648594	0	0.0809011	0.648594	up
SE_14_+_22952058_22985210_22985309_23016447_TCRA/TRAC	Skipped exon	14	+	TCRA/TRAC	60	14	0.0198755	two,sided	Wilcoxon rank sum test with continuity correction	0.144119	0.17773	1	0.312013	-0.0336114	0.687987	up
SE_2_-_38525286_38523842_38523828_38523732_ATL2	Skipped exon	2	-	ATL2	32	10	0.00204614	two,sided	Wilcoxon rank sum test with continuity correction	0.101312	0.170852	1	0	-0.0695398	1	up

## Sheet: NEK2-sensitive Skipped Exons
Supplemental Table 7
List of NEK2-sensitive Skipped Exons regulated in Other vs TNBC comparison
AS event	Event type	Chromosome	Strand	Gene	Samples (Other BC)	Samples (TNBC)	Wilcoxon p-value (BH adjusted)	Wilcoxon alternative	Wilcoxon method	Variance (Other BC)	Variance (TNBC)	Median (Other BC)	Median (TNBC)	Δ Variance	Δ Median	Regulation in Other	Regulation in 231 siNEK2
SE_7_-_22999875_22986866_22986571_22985782_FAM126A	Skipped exon	7	-	FAM126A	409	116	2.2178e-26	two,sided	Wilcoxon rank sum test with continuity correction	0.0327728	0.0432357	0.689441	0.410428	-0.0104629	0.279013	up	down
SE_17_-_17740041_17726921_17726832_17723835_SREBF1	Skipped exon	17	-	SREBF1	736	139	2.83558e-30	two,sided	Wilcoxon rank sum test with continuity correction	0.0279633	0.049291	0.685741	0.421053	-0.0213276	0.264688	up	up
SE_15_-_30012562_30012220_30011981_30011342_TJP1	Skipped exon	15	-	TJP1	712	133	1.20683e-21	two,sided	Wilcoxon rank sum test with continuity correction	0.0288069	0.0409425	0.529412	0.295238	-0.0121356	0.234174	up	down
SE_4_+_56750094_56755054_56755098_56756389_EXOC1	Skipped exon	4	+	EXOC1	748	148	1.38179e-21	two,sided	Wilcoxon rank sum test with continuity correction	0.0270544	0.0334951	0.707317	0.496695	-0.00644066	0.210622	up	up
SE_14_-_73749067_73746132_73745989_73744001_NUMB	Skipped exon	14	-	NUMB	752	152	1.60177e-20	two,sided	Wilcoxon rank sum test with continuity correction	0.0258609	0.0292197	0.546431	0.37931	-0.00335873	0.167121	up	up
SE_1_-_68949633_68948580_68947729_68947295_DEPDC1	Skipped exon	1	-	DEPDC1	277	108	1.46664e-12	two,sided	Wilcoxon rank sum test with continuity correction	0.0189279	0.0348053	0.911111	0.746579	-0.0158774	0.164532	up	up
SE_3_-_145796903_145795711_145795649_145794682_PLOD2	Skipped exon	3	-	PLOD2	729	147	2.57912e-10	two,sided	Wilcoxon rank sum test with continuity correction	0.042261	0.0395755	0.678756	0.52381	0.00268558	0.154947	up	down
SE_5_+_65350779_65364705_65364848_65370852_ERBB2IP	Skipped exon	5	+	ERBB2IP	740	148	4.76191e-40	two,sided	Wilcoxon rank sum test with continuity correction	0.0149498	0.00641192	0.2	0.0450789	0.00853791	0.154921	up	up
SE_2_+_172563887_172569277_172569336_172571838_DYNC1I2	Skipped exon	2	+	DYNC1I2	770	156	3.6271e-51	two,sided	Wilcoxon rank sum test with continuity correction	0.0382952	0.00643054	0.157747	0.00813223	0.0318647	0.149615	up	up
SE_11_+_20070741_20072835_20072879_20075626_NAV2	Skipped exon	11	+	NAV2	417	86	1.60806e-09	two,sided	Wilcoxon rank sum test with continuity correction	0.0289314	0.030361	0.469388	0.324706	-0.00142962	0.144682	up	down
SE_1_-_63018403_63010710_63010618_63009416_DOCK7	Skipped exon	1	-	DOCK7	603	120	2.1055e-15	two,sided	Wilcoxon rank sum test with continuity correction	0.0368848	0.0111839	0.218391	0.0796414	0.0257009	0.138749	up	down
SE_3_-_167759180_167758657_167758574_167754782_GOLIM4	Skipped exon	3	-	GOLIM4	732	138	7.27753e-18	two,sided	Wilcoxon rank sum test with continuity correction	0.0122031	0.0298195	0.881452	0.75957	-0.0176165	0.121882	up	down
SE_3_+_58116635_58117654_58117746_58118535_FLNB	Skipped exon	3	+	FLNB	754	147	2.27138e-17	two,sided	Wilcoxon rank sum test with continuity correction	0.0169538	0.0136416	0.226874	0.105263	0.0033122	0.121611	up	up
SE_12_-_76881290_76853675_76853639_76844768_OSBPL8	Skipped exon	12	-	OSBPL8	548	90	0.000186983	two,sided	Wilcoxon rank sum test with continuity correction	0.0310336	0.0367002	0.35354	0.233882	-0.00566664	0.119658	up	up
SE_1_+_39945681_39946592_39946702_39950273_MACF1	Skipped exon	1	+	MACF1	774	157	2.00437e-15	two,sided	Wilcoxon rank sum test with continuity correction	0.0171309	0.0218801	0.570812	0.454855	-0.00474919	0.115957	up	down
SE_1_+_150298339_150300016_150300111_150300779_PRPF3	Skipped exon	1	+	PRPF3	755	154	1.52005e-27	two,sided	Wilcoxon rank sum test with continuity correction	0.0150952	0.00568428	0.219638	0.111111	0.00941088	0.108527	up	down
SE_1_+_39929358_39930767_39930784_39934287_MACF1	Skipped exon	1	+	MACF1	766	157	2.52676e-09	two,sided	Wilcoxon rank sum test with continuity correction	0.020094	0.0292007	0.635826	0.53125	-0.00910666	0.104576	up	down
SE_17_-_27413456_27412666_27412622_27409456_MYO18A	Skipped exon	17	-	MYO18A	772	156	8.5328e-14	two,sided	Wilcoxon rank sum test with continuity correction	0.0211465	0.0370711	0.193673	0.310962	-0.0159247	-0.117288	down	down
SE_22_+_30077590_30079009_30079053_30090741_NF2	Skipped exon	22	+	NF2	770	157	3.57111e-21	two,sided	Wilcoxon rank sum test with continuity correction	0.0185917	0.0182202	0.625	0.764706	0.000371521	-0.139706	down	down
SE_11_-_3392205_3383119_3382973_3381795_ZNF195	Skipped exon	11	-	ZNF195	750	148	1.38179e-21	two,sided	Wilcoxon rank sum test with continuity correction	0.0191253	0.0286469	0.354006	0.495763	-0.00952156	-0.141756	down	down
SE_16_+_2126586_2127599_2127727_2129033_TSC2	Skipped exon	16	+	TSC2	761	152	5.29596e-17	two,sided	Wilcoxon rank sum test with continuity correction	0.0222192	0.0205233	0.238806	0.38719	0.00169583	-0.148384	down	down
SE_14_-_51226575_51225348_51223210_51221585_NIN	Skipped exon	14	-	NIN	676	127	1.03702e-08	two,sided	Wilcoxon rank sum test with continuity correction	0.0383315	0.0584666	0.326087	0.478261	-0.0201351	-0.152174	down	down
SE_4_-_40946882_40937156_40937094_40936716_APBB2	Skipped exon	4	-	APBB2	707	105	5.7948e-12	two,sided	Wilcoxon rank sum test with continuity correction	0.0438424	0.0375247	0.745174	0.9	0.00631769	-0.154826	down	down
SE_1_+_46463471_46466631_46466651_46468477_MAST2	Skipped exon	1	+	MAST2	658	125	6.54603e-09	two,sided	Wilcoxon rank sum test with continuity correction	0.0365602	0.0557936	0.232279	0.390244	-0.0192334	-0.157965	down	down
SE_5_+_34812313_34813679_34813765_34814688_RAI14	Skipped exon	5	+	RAI14	707	135	1.18908e-10	two,sided	Wilcoxon rank sum test with continuity correction	0.0478353	0.0465824	0.461538	0.64486	0.00125285	-0.183321	down	up
SE_10_-_97181718_97174619_97174251_97170534_SORBS1	Skipped exon	10	-	SORBS1	529	77	8.10401e-06	two,sided	Wilcoxon rank sum test with continuity correction	0.0664627	0.0616642	0.495327	0.711111	0.00479858	-0.215784	down	down
SE_10_+_111890244_111892063_111892158_111893084_ADD3	Skipped exon	10	+	ADD3	728	152	4.15804e-13	two,sided	Wilcoxon rank sum test with continuity correction	0.0710708	0.0428571	0.341156	0.559394	0.0282136	-0.218239	down	up
SE_3_+_100029386_100030677_100030721_100034943_TBC1D23	Skipped exon	3	+	TBC1D23	748	147	4.55791e-32	two,sided	Wilcoxon rank sum test with continuity correction	0.0223608	0.0295895	0.392857	0.618182	-0.0072287	-0.225325	down	down
SE_1_+_172544763_172546679_172546699_172546904_SUCO	Skipped exon	1	+	SUCO	685	115	2.25081e-16	two,sided	Wilcoxon rank sum test with continuity correction	0.0423666	0.0478062	0.326531	0.5625	-0.00543959	-0.235969	down	up
SE_3_-_37136283_37133029_37132958_37125297_LRRFIP2	Skipped exon	3	-	LRRFIP2	768	155	2.59457e-44	two,sided	Wilcoxon rank sum test with continuity correction	0.0261474	0.0255694	0.249595	0.536842	0.000577923	-0.287247	down	down
SE_2_+_173362828_173366500_173366629_173368819_ITGA6	Skipped exon	2	+	ITGA6	739	151	3.75736e-44	two,sided	Wilcoxon rank sum test with continuity correction	0.0233838	0.027306	0.484848	0.805882	-0.00392214	-0.321034	down	down
SE_5_-_140998365_140967817_140967791_140966764_DIAPH1	Skipped exon	5	-	DIAPH1	515	93	1.23294e-19	two,sided	Wilcoxon rank sum test with continuity correction	0.0430459	0.0667461	0.301587	0.625	-0.0237002	-0.323413	down	down
SE_3_+_57908750_57911572_57911661_57913023_SLMAP	Skipped exon	3	+	SLMAP	761	152	3.74415e-40	two,sided	Wilcoxon rank sum test with continuity correction	0.0263459	0.0584568	0.235669	0.620002	-0.0321109	-0.384334	down	down
List of NEK2-sensitive Skipped Exons not regulated in Other vs TNBC comparison
AS event
SE_1_-_225695653_225692755_225692693_225688772_ENAH
SE_1_-_228296962_228296175_228296138_228296019_MRPL55
SE_1_-_9801152_9797612_9797556_9796100_CLSTN1
SE_1_-_9833330_9816568_9816539_9815367_CLSTN1
SE_1_+_10165802_10166255_10166641_10177517_UBE4B
SE_1_+_167742605_167745301_167745403_167757057_MPZL1
SE_1_+_22405076_22405199_22405374_22408215_CDC42
SE_1_+_29379824_29386934_29386996_29391494_EPB41
SE_1_+_78381818_78383251_78383442_78383645_NEXN
SE_10_-_121341434_121340050_121339983_121339522_TIAL1
SE_10_-_27065994_27060018_27060004_27059274_ABI1
SE_10_-_27352917_27350171_27350073_27349469_ANKRD26
SE_10_-_69726440_69718893_69718870_69716733_HERC4
SE_10_-_75204483_75199659_75199630_75198178_PPP3CB
SE_10_-_75601927_75599359_75599297_75597269_CAMK2G
SE_10_-_95103613_95101726_95101670_95099921_MYOF
SE_10_+_71697471_71700744_71700779_71703881_COL13A1
SE_10_+_7844817_7848937_7848973_7849622_ATP5C1
SE_10_+_86237420_86259631_86259715_86273205_CCSER2
SE_11_-_115080294_115069158_115069126_115049495_CADM1
SE_11_-_66204575_66204380_66204287_66203583_MRPL11
SE_11_-_85692172_85689136_85689113_85687725_PICALM
SE_11_+_43333746_43339971_43340032_43340190_API5
SE_11_+_47308085_47310519_47310578_47310942_MADD
SE_12_-_110390897_110389121_110388972_110385309_GIT2
SE_12_-_122837273_122832026_122831922_122826244_CLIP1
SE_12_-_131283070_131280665_131280540_131276522_STX2
SE_12_-_133447310_133446384_133446205_133438220_CHFR
SE_12_-_39724548_39724064_39724044_39720126_KIF21A
SE_12_-_88910111_88909394_88909311_88900914_KITLG
SE_12_+_27809663_27811749_27811781_27813817_PPFIBP1
SE_12_+_27829532_27829997_27830029_27832422_PPFIBP1
SE_12_+_56554104_56554410_56554454_56555171_MYL6
SE_12_+_69651685_69651815_69651925_69652370_CPSF6
SE_12_+_78569207_78570219_78570239_78570921_NAV3
SE_13_-_79928574_79927359_79927288_79918929_RBM26
SE_14_+_103958371_103964839_103964865_103966493_MARK3
SE_14_+_64681188_64682004_64682072_64682966_SYNE2
SE_15_-_37187352_37187013_37186918_37184660_MEIS2
SE_15_-_70970438_70969479_70969447_70968930_UACA
SE_15_-_72186020_72185518_72185306_72180457_MYO9A
SE_15_+_69715668_69717621_69717662_69718409_KIF23
SE_15_+_86199018_86205619_86205684_86207794_AKAP13
SE_16_+_27351594_27352391_27352634_27353442_IL4R
SE_16_+_539000_541134_541268_546824_RAB11FIP3
SE_17_-_49054469_49053262_49053224_49052308_SPAG9
SE_17_+_17083402_17083921_17083983_17088137_MPRIP
SE_17_+_65871136_65871672_65871860_65887960_BPTF
SE_17_+_8363478_8366638_8366672_8370248_NDEL1
SE_18_+_9937063_9944921_9945055_9950392_VAPA
SE_19_+_14640523_14655926_14655992_14673337_TECR
SE_19_+_32955690_32958380_32958532_32959637_DPY19L3
SE_19_+_7968953_7970693_7970740_7974640_MAP2K7
SE_2_-_216259251_216257926_216257654_216256537_FN1
SE_2_-_242447858_242447550_242447421_242441123_STK25
SE_2_-_36805740_36788008_36787928_36785656_FEZ2
SE_2_+_219524466_219524760_219524968_219525662_BCS1L
SE_2_+_238657967_238659843_238659914_238661952_LRRFIP1
SE_2_+_30369928_30371111_30371171_30379494_YPEL5
SE_2_+_42483770_42488261_42488434_42490318_EML4
SE_21_+_48055675_48056351_48056459_48056808_PRMT2
SE_22_-_29927820_29927099_29927067_29925228_THOC5
SE_22_-_36155935_36152191_36152152_36142608_RBFOX2
SE_22_+_30418686_30419446_30419472_30421619_MTMR3
SE_22_+_41265119_41266052_41266143_41277774_XPNPEP3
SE_3_-_141904771_141904635_141903553_141901891_GK5
SE_3_-_52592265_52588895_52588740_52584833_PBRM1
SE_3_+_152173366_152174056_152174150_152177060_MBNL1
SE_3_+_172473164_172473273_172473365_172474773_ECT2
SE_4_-_104061413_104061236_104060946_104059606_CENPE
SE_4_-_170458960_170430003_170429920_170429482_NEK1
SE_4_-_83765539_83763634_83763293_83750211_SEC31A
SE_4_+_41621457_41640949_41640984_41646517_LIMCH1
SE_5_-_130788747_130785739_130785716_130782396_RAPGEF6
SE_5_-_36211946_36208792_36208727_36207367_NADKD1
SE_5_+_122927108_122930733_122930828_122940418_CSNK1G3
SE_5_+_96058402_96062498_96062563_96063193_CAST
SE_6_-_138768138_138763251_138763120_138754817_NHSL1
SE_6_-_139251114_139247618_139247538_139242261_REPS1
SE_6_-_17772139_17771449_17771345_17765177_KIF13A
SE_6_-_17794480_17790141_17790103_17788106_KIF13A
SE_6_-_2840653_2839700_2839569_2838920_SERPINB1
SE_6_-_56334681_56333797_56333780_56330993_DST
SE_6_+_142703156_142704897_142704980_142711395_GPR126
SE_6_+_142759501_142762045_142762090_142764474_GPR126
SE_6_+_157495251_157495981_157496139_157502103_ARID1B
SE_6_+_41046903_41048550_41048636_41051785_NFYA
SE_7_-_100001317_100000199_100000139_99998959_ZCWPW1
SE_7_-_158552177_158545534_158545472_158542414_ESYT2
SE_7_-_24892123_24888795_24888688_24882032_OSBPL3
SE_7_+_6431672_6438293_6438349_6439757_RAC1
SE_8_-_141799573_141779691_141779674_141774389_PTK2
SE_8_-_82630417_82629523_82629484_82627349_ZFAND1
SE_9_+_134378460_134379576_134379727_134381790_POMT1
SE_X_-_118763281_118759342_118759298_118752749_SEPT6
SE_X_-_138820075_138813914_138813810_138811121_ATP11C

## Sheet: Overlap EMT-NEK2 sensitive
Supplemental Table 8. List of regulated cassette exons in MDA-MB231 silenced for NEK2 (our study) and of 81 exon cassette related to EMT from PMID: 28420690. Common events are highlighted in yellow.
List of NEK2 sensitive cassette exons in pattern analysis				List of 81 exon cassette related to EMT from Tranchevent et al.
Gene name	exon coordinates	Exon regulation in siNEK2 vs siCTRL		Gene name	exon coordinates	Exon_regulation (epithelial vs mesenchymal)
ADD3	chr10:111892063-111892158	up		ADD3	chr10:111892063-111892158	up
ATP5C1	chr10:7848937-7848973	up		ATP5C1	chr10:7848937-7848973	up
CAST	chr5:96062498-96062563	down		CAST	chr5:96062498-96062563	down
CLSTN1	chr1:9816539-9816568	down		CLSTN1	chr1:9797556-9797612	down
CLSTN1	chr1:9797556-9797612	down		CLSTN1	chr1:9816539-9816568	down
ESYT2	chr7:158545472-158545534	up		ESYT2	chr7:158545472-158545534	up
EXOC1	chr4:56755054-56755098	up		EXOC1	chr4:56755054-56755098	up
FAM126A	chr7:22986571-22986866	down		FAM126A	chr7:22986571-22986866	down
KIF13A	chr6:17790103-17790141	down		KIF13A	chr6:17790103-17790141	down
KIF13A	chr6:17771345-17771449	up		KIF13A	chr6:17771345-17771449	up
LRRFIP2	chr3:37132958-37133029	down		LRRFIP2	chr3:37132958-37133029	down
MADD	chr11:47310519-47310578	down		MADD	chr11:47310519-47310578	down
MPRIP	chr17:17083921-17083983	down		MPRIP	chr17:17083921-17083983	down
ADCY10P1 // NFYA	chr6:41048550-41048636	down		NFYA	chr6:41048550-41048636	down
NHSL1	chr6:138763120-138763251	up		NHSL1	chr6:138763120-138763251	up
NUMB	chr14:73745989-73746132	up		NUMB	chr14:73745989-73746132	up
PBRM1	chr3:52588740-52588895	up		PBRM1	chr3:52588740-52588895	up
PLOD2	chr3:145795649-145795711	down		PLOD2	chr3:145795649-145795711	down
PPP3CB	chr10:75199630-75199659	up		PPP3CB	chr10:75199630-75199659	up
RAB11FIP3	chr16:541134-541268	down		RAB11FIP3	chr16:541134-541268	down
RAI14	chr5:34813679-34813765	up		RAI14	chr5:34813679-34813765	up
SLMAP	chr3:57911572-57911661	down		SLMAP	chr3:57911572-57911661	down
SPAG9	chr17:49053224-49053262	down		SPAG9	chr17:49053224-49053262	down
STX2	chr12:131280540-131280665	up		STX2	chr12:131280540-131280665	up
TBC1D23	chr3:100030677-100030721	down		TBC1D23	chr3:100030677-100030721	down
ENAH	chr1:225692693-225692755	down		ENAH	chr1:225692693-225692755	up
TSC2	chr16:2127599-2127727	down		TSC2	chr16:2127599-2127727	up
ABI1	chr10:27060004-27060018	down		SNX14	chr6:86248556-86248582	down
ADGRG6	chr6:142762045-142762090	down		ABI1	chr10:27044584-27044670	down
ADGRG6	chr6:142704897-142704980	up		APLP2	chr11:129993507-129993674	up
AKAP13 // MIR7706	chr15:86205619-86205684	down		ARFGAP2	chr11:47194261-47194302	up
ANKRD26	chr10:27350073-27350171	down		ARHGAP17	chr16:24950685-24950918	down
APBB2	chr4:40937094-40937156	down		CA12	chr15:63620297-63620329	up
API5	chr11:43339971-43340032	down		CCDC57	chr17:80136903-80137065	up
ARID1B	chr6:157495981-157496139	down		CD46	chr1:207963598-207963690	down
ATP11C	chrX:138813810-138813914	down		CD99L2	chrX:149996779-149998077	up
BCS1L	chr2:219524760-219524968	up		CSNK1G3	chr5:122941033-122941056	down
BNIP2	chr15:59960302-59960337	down		CTNND1	chr11:57556509-57556627	down
BPTF	chr17:65871672-65871860	down		DLG1	chr3:196802708-196802741	up
CADM1	chr11:115069126-115069158	up		EVI5L	chr19:7921865-7922010	down
CAMK2G	chr10:75599297-75599359	down		EXOC7	chr17:74087224-74087316	down
CCSER2	chr10:86259631-86259715	down		FAT1	chr4:187511522-187511557	down
CDC42	chr1:22405199-22405374	down		FGFR1	chr8:38280543-38280693	up
CENPE	chr4:104060946-104061236	up		FGFR1OP2	chr12:27113448-27113561	down
CHFR	chr12:133446205-133446384	down		FLNB	chr3:58127585-58127656	up
CLIP1	chr12:122831922-122832026	up		FNIP1	chr5:131046271-131046354	up
COL13A1	chr10:71700744-71700779	down		HPS4	chr22:26862017-26862070	down
CPSF6	chr12:69651815-69651925	down		KIAA0182	chr16:85667520-85667738	down
CSNK1G3	chr5:122930733-122930828	down		RUBCN (KIAA0226)	chr3:197417945-197418019	down
DEPDC1	chr1:68947729-68948580	up		LAS1L	chrX:64744444-64744494	down
DIAPH1	chr5:140967791-140967817	down		LRRC14	chr8:145744133-145744199	up
DOCK7	chr1:63010618-63010710	down		LSM14B	chr20:60705275-60705352	down
DPY19L3	chr19:32958380-32958532	up		MAP3K7	chr6:91254271-91254351	up
DST	chr6:56333780-56333797	down		MBNL1	chr3:152164493-152164546	up
DYNC1I2	chr2:172569277-172569336	up		MINK1	chr17:4795697-4795807	up
ECT2	chr3:172473273-172473365	down		MLPH	chr2:238443207-238443290	down
EML4	chr2:42488261-42488434	down		MYOF	chr10:95152674-95152712	down
EPB41	chr1:29386934-29386996	down		NBEAL2	chr3:47033965-47034045	up
ERBIN	chr5:65364705-65364848	up		NEDD4L	chr18:56002710-56002769	up
FEZ2	chr2:36787928-36788008	up		NFIB	chr9:14102416-14102509	up
FKBP14	chr7:30059829-30059920	up		NUMA1	chr11:71723447-71723488	down
FLNB	chr3:58117654-58117746	up		PCYT2	chr17:79865080-79865133	up
FN1	chr2:216257654-216257926	down		PDGFA	chr7:540068-540136	up
FNIP1 // RAPGEF6	chr5:130785716-130785739	down		PHLDB1	chr11:118515365-118515409	down
FXR1	chr3:180688863-180688943	down		PLEKHA1	chr10:124187792-124187936	down
GIT2	chr12:110388972-110389121	up		RALGPS2	chr1:178861365-178861442	up
GK5	chr3:141903553-141904635	up		ROBO1	chr3:78696779-78696805	up
GOLIM4	chr3:167758574-167758657	down		SEC31A	chr4:83782784-83782861	down
HERC4	chr10:69718870-69718893	up		SLK	chr10:105770574-105770666	up
IL4R	chr16:27352391-27352634	up		SMARCC2	chr12:56558087-56558152	up
ITGA6	chr2:173366500-173366629	down		SPTAN1	chr9:131355262-131355321	up
KIF21A	chr12:39724044-39724064	down		ST7	chr7:116774178-116774246	down
KIF23	chr15:69717621-69717662	down		SULF2	chr20:46288143-46288196	down
KITLG	chr12:88909311-88909394	down		TCF7L2	chr10:114724315-114724383	up
LIMCH1	chr4:41640949-41640984	down		TPM1	chr15:63353397-63353472	up
LINC00673	chr17:70416841-70417207	down		TTC7A	chr2:47185634-47185691	down
LRRFIP1	chr2:238659843-238659914	down		USO1	chr4:76716489-76716509	up
MACF1	chr1:39930767-39930784	down		USP8	chr15:50776472-50776558	down
MACF1	chr1:39946592-39946702	down		WDFY3	chr4:85648014-85648064	down
MAP2K7	chr19:7970693-7970740	down		YAP1	chr11:102080248-102080295	up
MARK3	chr14:103964839-103964865	down		ZDHHC7	chr16:85022369-85022479	down
MAST2	chr1:46466631-46466651	down
MBNL1	chr3:152174056-152174150	up
MEIS2	chr15:37186918-37187013	down
MGME1	chr20:17953350-17953394	down
MIR639 // TECR	chr19:14655926-14655992	down
MIR6777 // SREBF1	chr17:17726832-17726921	up
MIR6818 // MTMR3	chr22:30419446-30419472	down
MPZL1	chr1:167745301-167745403	down
MRPL11	chr11:66204287-66204380	up
MRPL55	chr1:228296138-228296175	up
MYL6	chr12:56554410-56554454	down
MYO18A // TIAF1	chr17:27412622-27412666	down
MYO9A	chr15:72185306-72185518	down
MYOF	chr10:95101670-95101726	up
NADK2	chr5:36208727-36208792	down
NAV2	chr11:20072835-20072879	down
NAV3	chr12:78570219-78570239	down
NDEL1	chr17:8366638-8366672	down
NEK1	chr4:170429920-170430003	down
NEXN	chr1:78383251-78383442	up
NF2	chr22:30079009-30079053	down
NIN	chr14:51223210-51225348	down
OSBPL3	chr7:24888688-24888795	down
OSBPL8	chr12:76853639-76853675	up
PICALM	chr11:85689113-85689136	down
PIK3C2A	chr11:17225854-17225922	up
PLEKHG3	chr14:65204679-65204855	down
POMT1	chr9:134379576-134379727	down
PPFIBP1	chr12:27811749-27811781	down
PPFIBP1	chr12:27829997-27830029	down
PRMT2	chr21:48056351-48056459	down
PRPF3	chr1:150300016-150300111	down
PTK2	chr8:141779674-141779691	up
RAC1	chr7:6438293-6438349	down
RBFOX2	chr22:36152152-36152191	up
RBM26	chr13:79927288-79927359	down
RBX1 // XPNPEP3	chr22:41266052-41266143	down
REPS1	chr6:139247538-139247618	up
SEC31A // THAP9-AS1	chr4:83763293-83763634	up
SEPT6	chrX:118759298-118759342	up
SERPINB1	chr6:2839569-2839700	up
SORBS1	chr10:97174251-97174619	down
STK25	chr2:242447421-242447550	down
SUCO	chr1:172546679-172546699	up
SYNE2	chr14:64682004-64682072	down
THOC5	chr22:29927067-29927099	down
TIAL1	chr10:121339983-121340050	down
TJP1	chr15:30011981-30012220	down
TRIM5	chr11:5687211-5687311	up
UACA	chr15:70969447-70969479	up
UAP1	chr1:162562525-162562572	down
UBE4B	chr1:10166255-10166641	down
VAPA	chr18:9944921-9945055	up
WDR20	chr14:102674940-102676199	down
YPEL5	chr2:30371111-30371171	up
ZCWPW1	chr7:100000139-100000199	up
ZFAND1	chr8:82629484-82629523	up
ZNF195	chr11:3382973-3383119	down
